# Supplementary material for: In vivo mapping of protein-protein interactions of schizophrenia risk factors generates an interconnected disease network
Source: Schizophrenia (Heidelb). 2026 Mar 7;12(1):39. doi: 10.1038/s41537-026-00734-1 (PMC13096421; doi:10.1038/s41537-026-00734-1)
Supplement: Supplementary file 4 — Supplementary Table 3 [file 41537_2026_734_MOESM4_ESM.xlsx]

## Sheet: Sheet1
Target	Prey	PreyGene	PCP/Sal
Grin2B	Q63028-2	Add1	Both
Grin2B	Q05764	Add2	Both
Grin2B	P10760	Ahcy	Both
Grin2B	O35430	Apba1	Both
Grin2B	Q62915	Cask	Both
Grin2B	Q2IBD4-2	Cttnbp2	Both
Grin2B	O09032	Elavl4	Both
Grin2B	P15385	Kcna4	Both
Grin2B	P62483	Kcnab2	Both
Grin2B	Q9WV63-2	Kif2a	Both
Grin2B	Q792I0	Lin7c	Both
Grin2B	Q8VIJ5	Mgea5	Both
Grin2B	F1LP90	Mink1	Both
Grin2B	P51583	Paics	Both
Grin2B	Q9WUJ3	Pde4dip	Both
Grin2B	P27791	Prkaca	Both
Grin2B	P68182	Prkacb	Both
Grin2B	P12369	Prkar2b	Both
Grin2B	Q9JMJ4	Prpf19	Both
Grin2B	P23562	Slc4a1	Both
Grin2B	P70483	Strn	Both
Grin2B	Q02356	Ampd2	PCP
Grin2B	D3Z8E6	Camsap1	PCP
Grin2B	P32232	Cbs	PCP
Grin2B	Q9Z1Y3	Cdh2	PCP
Grin2B	P28023	Dctn1	PCP
Grin2B	Q62696	Dlg1	PCP
Grin2B	Q62936	Dlg3	PCP
Grin2B	P31016	Dlg4	PCP
Grin2B	Q4V8C3	Eml1	PCP
Grin2B	P24483	Fdx1	PCP
Grin2B	P35439	Grin1	PCP
Grin2B	Q00959	Grin2a	PCP
Grin2B	Q62826	Hnrnpm	PCP
Grin2B	Q8VHU4	Ikbkap	PCP
Grin2B	Q9QY78	Ikbkb	PCP
Grin2B	P17659	Kcna6	PCP
Grin2B	Q2PQA9	Kif5b	PCP
Grin2B	Q9Z250	Lin7a	PCP
Grin2B	Q9Z252	Lin7b	PCP
Grin2B	Q9QYW3	Mob4	PCP
Grin2B	Q62889	Nlgn3	PCP
Grin2B	Q2TA68	Opa1	PCP
Grin2B	O88588	Pacs1	PCP
Grin2B	Q5I6B8	Pip5k1c	PCP
Grin2B	P62836	Rap1a	PCP
Grin2B	P62850	Rps24	PCP
Grin2B	B0BNF1	Sept8	PCP
Grin2B	P16036	Slc25a3	PCP
Grin2B	P38656	Ssb	PCP
Grin2B	P58405	Strn3	PCP
Grin2B	P04692-3	Tpm1	PCP
Grin2B	P02767	Ttr	PCP
Grin2B	P20156	Vgf	PCP
Grin2B	Q9Z1P2	Actn1	Sal
Grin2B	Q9QXQ0	Actn4	Sal
Grin2B	Q5FVC2	Arhgef2	Sal
Grin2B	O35303-2	Dnm1l	Sal
Grin2B	P0C0S7	H2afz	Sal
Grin2B	P11980-2	Pkm	Sal
Grin2B	Q4QQT4	Ppp2r1b	Sal
Grin2B	P63100	Ppp3r1	Sal
Grin2B	Q9JK11	Rtn4	Sal
Grin2B	P61765-2	Stxbp1	Sal
Grin2B	Q63610-2	Tpm3	Sal
Grm5	O35303-5	Dnm1l	Both
Grm5	B4F7E8	Fam129b	Both
Grm5	P23385	Grm1	Both
Grm5	Q9Z214	Homer1	Both
Grm5	Q9Z2X5	Homer3	Both
Grm5	Q62940	Nedd4	Both
Grm5	P32851	Stx1a	Both
Grm5	Q08849	Stx3	Both
Grm5	P61765	Stxbp1	Both
Grm5	Q9Z327	Synpo	Both
Grm5	Q9JKC9-2	Synrg	Both
Grm5	Q9Z1P2	Actn1	PCP
Grm5	Q4V8C5	Arl2bp	PCP
Grm5	Q99MH9	Bbs2	PCP
Grm5	Q03114	Cdk5	PCP
Grm5	Q66HD5	Clip4	PCP
Grm5	P04166	Cyb5b	PCP
Grm5	Q5YLM1	Dagla	PCP
Grm5	P59215-2	Gnao1	PCP
Grm5	P31422	Grm3	PCP
Grm5	P41565	Idh3g	PCP
Grm5	Q3SWS9	Jakmip1	PCP
Grm5	P18666	Myl12b	PCP
Grm5	Q64119	Myl6	PCP
Grm5	Q05982	Nme1	PCP
Grm5	P13832	Rlc-a	PCP
Grm5	P54900	Scn2b	PCP
Grm5	P61265	Stx1b	PCP
Grm5	P50279	Stx2	PCP
Grm5	Q63635	Stx6	PCP
Grm5	P63025	Vamp3	PCP
Gsk3b	Q8R511	Fnbp1	Both
Gsk3b	P18265	Gsk3a	Both
Gsk3b	Q5PPI3	Gskip	Both
Gsk3b	Q01062	Pde2a	Both
Gsk3b	P62024	Phactr1	Both
Gsk3b	P63088	Ppp1cc	Both
Gsk3b	P50411	Ppp1r2	Both
Gsk3b	P15650	Acadl	PCP
Gsk3b	Q5FVC2	Arhgef2	PCP
Gsk3b	B2DD29	Brsk1	PCP
Gsk3b	Q6P6S3	Bspry	PCP
Gsk3b	Q63692	Cdc37	PCP
Gsk3b	Q5MPA9	Dclk2	PCP
Gsk3b	P49620	Dgkg	PCP
Gsk3b	P31016	Dlg4	PCP
Gsk3b	O35303-2	Dnm1l	PCP
Gsk3b	P46101	Dpp6	PCP
Gsk3b	P19969	Gabra5	PCP
Gsk3b	P36506	Map2k2	PCP
Gsk3b	Q9QWJ9	Nrp1	PCP
Gsk3b	Q812D3	Ppil3	PCP
Gsk3b	Q9JLA3	Uggt1	PCP
Gsk3b	P11730	Camk2g	Sal
Gsk3b	P62994-2	Grb2	Sal
Gsk3b	Q8K4Y5	Lgi1	Sal
Gsk3b	Q99P39	Nfs1	Sal
Gsk3b	P56558	Ogt	Sal
Gsk3b	P19836	Pcyt1a	Sal
Gsk3b	Q9QZC4	Pcyt1b	Sal
Gsk3b	P62246	Rps15a	Sal
Gsk3b	P70566	Tmod2	Sal
Map2k1	Q9QZM5	Abi1	Both
Map2k1	P41498	Acp1	Both
Map2k1	P86173	Actl6b	Both
Map2k1	Q05764-2	Add2	Both
Map2k1	Q8CGU4	Agap2	Both
Map2k1	Q9QZ81	Ago2	Both
Map2k1	Q9JLJ3	Aldh9a1	Both
Map2k1	Q02356	Ampd2	Both
Map2k1	O09178	Ampd3	Both
Map2k1	P0C6S7	Anks1b	Both
Map2k1	F1LQX4	Arhgap44	Both
Map2k1	Q5FVC2	Arhgef2	Both
Map2k1	Q9R1T5	Aspa	Both
Map2k1	Q5HZW3	Asphd2	Both
Map2k1	Q6PST4	Atl1	Both
Map2k1	O88778	Bsn	Both
Map2k1	P54282	Cacna1a	Both
Map2k1	P11730	Camk2g	Both
Map2k1	Q5M9G3	Caprin1	Both
Map2k1	B2GUZ5	Capza1	Both
Map2k1	Q8VHK2	Caskin1	Both
Map2k1	Q63692	Cdc37	Both
Map2k1	Q03114	Cdk5	Both
Map2k1	Q5U2X0	Cdkn2aip	Both
Map2k1	B2RYL1	Chtf8	Both
Map2k1	Q9Z1T4	Cnksr2	Both
Map2k1	Q68FS2	Cops4	Both
Map2k1	Q5BJS7	Cpne9	Both
Map2k1	P18395	Csde1	Both
Map2k1	Q5BJQ6	Cstf1	Both
Map2k1	Q5MPA9	Dclk2	Both
Map2k1	Q641Y8	Ddx1	Both
Map2k1	P49621	Dgkb	Both
Map2k1	P49620	Dgkg	Both
Map2k1	O08560	Dgkz	Both
Map2k1	Q5BJS0	Dhx30	Both
Map2k1	Q63622	Dlg2	Both
Map2k1	P46101	Dpp6	Both
Map2k1	Q7M0E3	Dstn	Both
Map2k1	Q63184	Eif2ak2	Both
Map2k1	Q4G061	Eif3b	Both
Map2k1	Q8CH84	Elavl2	Both
Map2k1	O09032	Elavl4	Both
Map2k1	Q496Z0	Elp2	Both
Map2k1	F1LYQ8	Farp1	Both
Map2k1	Q5MJ12	Fbxl16	Both
Map2k1	D3ZYR1	Fcho2	Both
Map2k1	Q5U317	Fip1l1	Both
Map2k1	Q80WE1	Fmr1	Both
Map2k1	Q5XI81	Fxr1	Both
Map2k1	P62813	Gabra1	Both
Map2k1	Q5I0G4	Gars	Both
Map2k1	Q9JLZ1	Glrx3	Both
Map2k1	P62882	Gnb5	Both
Map2k1	D4A6L0	Gpr158	Both
Map2k1	P18266	Gsk3b	Both
Map2k1	Q9JJ50	Hgs	Both
Map2k1	Q6AY09	Hnrnph2	Both
Map2k1	Q6P747	Hp1bp3	Both
Map2k1	Q8VHU4	Ikbkap	Both
Map2k1	Q9JIL3	Ilf3	Both
Map2k1	Q62784	Inpp4a	Both
Map2k1	Q9WVE9	Itsn1	Both
Map2k1	P62483	Kcnab2	Both
Map2k1	Q9WV63	Kif2a	Both
Map2k1	Q8K4Y5	Lgi1	Both
Map2k1	Q924S5	Lonp1	Both
Map2k1	D3ZHV2	Macf1	Both
Map2k1	O08873	Madd	Both
Map2k1	P21139	Man2c1	Both
Map2k1	P0C8E4	Map3k7	Both
Map2k1	P63086	Mapk1	Both
Map2k1	O08679	Mark2	Both
Map2k1	Q00566	Mecp2	Both
Map2k1	F1LP90	Mink1	Both
Map2k1	Q9Z1W6	Mtdh	Both
Map2k1	P27653	Mthfd1	Both
Map2k1	Q9Z2G8	Nap1l1	Both
Map2k1	Q5U2Z3	Nap1l4	Both
Map2k1	P55161	Nckap1	Both
Map2k1	Q9WUI9	Ncoa2	Both
Map2k1	Q5FVM4	Nono	Both
Map2k1	P56558	Ogt	Both
Map2k1	Q9EPH8	Pabpc1	Both
Map2k1	Q642G4	Pex14	Both
Map2k1	D3ZSI8	Pip5k1a	Both
Map2k1	P10686	Plcg1	Both
Map2k1	P05696	Prkca	Both
Map2k1	Q6MG48	Prrc2a	Both
Map2k1	Q9ESQ7	Psd	Both
Map2k1	Q9WTV5	Psmd9	Both
Map2k1	Q4KLH4	Pspc1	Both
Map2k1	P70600	Ptk2b	Both
Map2k1	Q64605	Ptprs	Both
Map2k1	Q91XU1	Qki	Both
Map2k1	P35281	Rab10	Both
Map2k1	Q62835	Rabep2	Both
Map2k1	Q4KMA2	Rad23b	Both
Map2k1	P11345	Raf1	Both
Map2k1	P28818	Rasgrf1	Both
Map2k1	Q99JE4	Rasgrf2	Both
Map2k1	P49803	Rgs7	Both
Map2k1	P29315	Rnh1	Both
Map2k1	Q62868	Rock2	Both
Map2k1	Q6PDV7	Rpl10	Both
Map2k1	P62907	Rpl10a	Both
Map2k1	P24049	Rpl17	Both
Map2k1	P12749	Rpl26	Both
Map2k1	P18445	Rpl27a	Both
Map2k1	P21531	Rpl3	Both
Map2k1	P50878	Rpl4	Both
Map2k1	P62425	Rpl7a	Both
Map2k1	P62845	Rps15	Both
Map2k1	P62246	Rps15a	Both
Map2k1	P62250	Rps16	Both
Map2k1	P04644	Rps17	Both
Map2k1	P62703	Rps4x	Both
Map2k1	P62755	Rps6	Both
Map2k1	Q6AYT3	Rtcb	Both
Map2k1	P60123	Ruvbl1	Both
Map2k1	B0LPN4	Ryr2	Both
Map2k1	Q6P799	Sars	Both
Map2k1	Q5M9F8	Scyl1	Both
Map2k1	Q9Z2Q1	Sec31a	Both
Map2k1	Q9WU34	Sept3	Both
Map2k1	P97849	Slc27a1	Both
Map2k1	Q8K1P7	Smarca4	Both
Map2k1	Q56A18	Smarce1	Both
Map2k1	Q66X93	Snd1	Both
Map2k1	B5DF41	Snph	Both
Map2k1	Q9QXY2	Srcin1	Both
Map2k1	Q5XHY7	Stam2	Both
Map2k1	P84903	Stim1	Both
Map2k1	P58405	Strn3	Both
Map2k1	Q7TP47	Syncrip	Both
Map2k1	Q9QUH6-5	Syngap1	Both
Map2k1	Q9Z327	Synpo	Both
Map2k1	P62997	Tra2b	Both
Map2k1	O08629	Trim28	Both
Map2k1	O70277	Trim3	Both
Map2k1	Q5RJR2	Twf1	Both
Map2k1	Q3KR59	Usp10	Both
Map2k1	Q4VSI4	Usp7	Both
Map2k1	Q5BJU7	Wasf1	Both
Map2k1	Q9ERH3	Wdr7	Both
Map2k1	P62961	Ybx1	Both
Map2k1	Q562A2	Zfr	Both
Map2k1	P33124	Acsl6	Both
Map2k1	P36970	Gpx4	Both
Map2k1	Q64542	Atp2b4	PCP
Map2k1	Q8CFN2-2	Cdc42	PCP
Map2k1	Q6Q0N1	Cndp2	PCP
Map2k1	P62628	Dynlrb1	PCP
Map2k1	Q641Z6	Ehd1	PCP
Map2k1	B5DFC8	Eif3c	PCP
Map2k1	Q4V7C6	Gmps	PCP
Map2k1	Q8VHV7	Hnrnph1	PCP
Map2k1	Q4V8B0	Oxr1	PCP
Map2k1	Q6AYN4	Phyhipl	PCP
Map2k1	P84100	Rpl19	PCP
Map2k1	P17702	Rpl28	PCP
Map2k1	P13471	Rps14	PCP
Map2k1	P24050	Rps5	PCP
Map2k1	P62243	Rps8	PCP
Map2k1	Q6AXS5	Serbp1	PCP
Map2k1	P13086	Suclg1	PCP
Map2k1	O55166	Vps52	PCP
Map2k1	Q62764	Ybx3	PCP
Map2k1	P50475	Aars	Sal
Map2k1	P50554	Abat	Sal
Map2k1	Q64559	Acot7	Sal
Map2k1	Q924N5	Acsbg1	Sal
Map2k1	P60711	Actb	Sal
Map2k1	P68035	Actc1	Sal
Map2k1	P63259	Actg1	Sal
Map2k1	Q5M7U6	Actr2	Sal
Map2k1	Q4V7C7	Actr3	Sal
Map2k1	Q32PX2	Aimp2	Sal
Map2k1	Q9WUS0	Ak4	Sal
Map2k1	O35112	Alcam	Sal
Map2k1	Q66HF8	Aldh1b1	Sal
Map2k1	P52303	Ap1b1	Sal
Map2k1	P84092	Ap2m1	Sal
Map2k1	P62744	Ap2s1	Sal
Map2k1	P46933	Apbb1	Sal
Map2k1	P70478	Apc	Sal
Map2k1	P14056	Araf	Sal
Map2k1	P61751	Arf4	Sal
Map2k1	P84083	Arf5	Sal
Map2k1	Q66HA6	Arl8b	Sal
Map2k1	A1L108	Arpc5l	Sal
Map2k1	P11507	Atp2a2	Sal
Map2k1	P31399	Atp5h	Sal
Map2k1	D3ZAF6	Atp5j2	Sal
Map2k1	O08839	Bin1	Sal
Map2k1	B2DD29	Brsk1	Sal
Map2k1	O35796	C1qbp	Sal
Map2k1	Q1WIM3	Cadm3	Sal
Map2k1	Q62717	Cadps	Sal
Map2k1	P15791	Camk2d	Sal
Map2k1	P13234	Camk4	Sal
Map2k1	Q63092	Camkv	Sal
Map2k1	Q08163	Cap1	Sal
Map2k1	P52481	Cap2	Sal
Map2k1	Q3T1K5	Capza2	Sal
Map2k1	Q5XI32	Capzb	Sal
Map2k1	Q7TPB1	Cct4	Sal
Map2k1	Q68FQ0	Cct5	Sal
Map2k1	B0K020	Cisd1	Sal
Map2k1	P25809	Ckmt1	Sal
Map2k1	Q99JD4	Clasp2	Sal
Map2k1	O35142	Copb2	Sal
Map2k1	Q91ZN1	Coro1a	Sal
Map2k1	P63041	Cplx1	Sal
Map2k1	P36201	Crip2	Sal
Map2k1	Q9QYU4	Crym	Sal
Map2k1	Q9ERQ6-2	Cspg5	Sal
Map2k1	P47875	Csrp1	Sal
Map2k1	Q9Z2F5	Ctbp1	Sal
Map2k1	Q2IBD4	Cttnbp2	Sal
Map2k1	P15178	Dars	Sal
Map2k1	O08875	Dclk1	Sal
Map2k1	P28023	Dctn1	Sal
Map2k1	Q9QUR2-2	Dctn4	Sal
Map2k1	Q62936	Dlg3	Sal
Map2k1	P63036	Dnaja1	Sal
Map2k1	O35824	Dnaja2	Sal
Map2k1	Q6TUG0	Dnajb11	Sal
Map2k1	P21575-8	Dnm1	Sal
Map2k1	Q9JHU0	Dpysl5	Sal
Map2k1	Q62698	Dync1li2	Sal
Map2k1	P63170	Dynll1	Sal
Map2k1	Q78P75	Dynll2	Sal
Map2k1	P62632	Eef1a2	Sal
Map2k1	Q68FR6	Eef1g	Sal
Map2k1	Q8R491	Ehd3	Sal
Map2k1	P68101	Eif2s1	Sal
Map2k1	Q9WTP0	Epb41l1	Sal
Map2k1	Q62824	Exoc4	Sal
Map2k1	Q5FWT1	Fam98a	Sal
Map2k1	Q505J8	Farsa	Sal
Map2k1	P12785	Fasn	Sal
Map2k1	P62864	Fau	Sal
Map2k1	D3ZE85	Frrs1l	Sal
Map2k1	Q9Z0U4	Gabbr1	Sal
Map2k1	Q05683	Gad2	Sal
Map2k1	P04797	Gapdh	Sal
Map2k1	Q9Z272	Git1	Sal
Map2k1	P09606	Glul	Sal
Map2k1	Q9JID2	Gna11	Sal
Map2k1	P19627	Gnaz	Sal
Map2k1	Q03555-3	Gphn	Sal
Map2k1	Q812E9	Gpm6a	Sal
Map2k1	P62994	Grb2	Sal
Map2k1	P31422	Grm3	Sal
Map2k1	P31424	Grm5	Sal
Map2k1	D2XV59	Gtpbp1	Sal
Map2k1	O35952	Hagh	Sal
Map2k1	Q4QQW4	Hdac1	Sal
Map2k1	P04256	Hnrnpa1	Sal
Map2k1	Q6URK4	Hnrnpa3	Sal
Map2k1	Q9JJ54	Hnrnpd	Sal
Map2k1	Q3SWU3	Hnrnpdl	Sal
Map2k1	Q62826	Hnrnpm	Sal
Map2k1	P20171	Hras	Sal
Map2k1	O70351	Hsd17b10	Sal
Map2k1	P55063	Hspa1l	Sal
Map2k1	P14659	Hspa2	Sal
Map2k1	O88600	Hspa4	Sal
Map2k1	Q66HA8	Hsph1	Sal
Map2k1	P56574	Idh2	Sal
Map2k1	Q68FX0	Idh3B	Sal
Map2k1	P41565	Idh3g	Sal
Map2k1	Q7TP98	Ilf2	Sal
Map2k1	Q5GFD9	Impact	Sal
Map2k1	P17105	Itpka	Sal
Map2k1	P29994	Itpr1	Sal
Map2k1	O88658	Kif1b	Sal
Map2k1	Q2PQA9	Kif5b	Sal
Map2k1	P37285	Klc1	Sal
Map2k1	Q68FS4	Lap3	Sal
Map2k1	O88917	Lphn1	Sal
Map2k1	P19643	Maob	Sal
Map2k1	P36506	Map2k2	Sal
Map2k1	Q5M7W5	Map4	Sal
Map2k1	P21708	Mapk3	Sal
Map2k1	Q3B8Q0	Mapre2	Sal
Map2k1	P19332-3	Mapt	Sal
Map2k1	P43244	Matr3	Sal
Map2k1	P83565	Mrpl40	Sal
Map2k1	P18666	Myl12b	Sal
Map2k1	P54921	Napa	Sal
Map2k1	Q8VBU2-2	Ndrg2	Sal
Map2k1	Q63362	Ndufa5	Sal
Map2k1	Q5XIF3	Ndufs4	Sal
Map2k1	Q62940	Nedd4	Sal
Map2k1	P19527	Nefl	Sal
Map2k1	Q5BKC9	Ngef	Sal
Map2k1	Q62889	Nlgn3	Sal
Map2k1	Q9QUL6	Nsf	Sal
Map2k1	P52873	Pc	Sal
Map2k1	Q9JKS6	Pclo	Sal
Map2k1	Q01062	Pde2a	Sal
Map2k1	Q2M2R8	Pex5	Sal
Map2k1	P30835	Pfkl	Sal
Map2k1	P47858	Pfkm	Sal
Map2k1	P47860	Pfkp	Sal
Map2k1	Q9EPC6	Pfn2	Sal
Map2k1	P70580	Pgrmc1	Sal
Map2k1	Q568Z9	Phyhip	Sal
Map2k1	O08662	Pi4ka	Sal
Map2k1	Q9R0I8	Pip4k2a	Sal
Map2k1	Q5I6B8	Pip5k1c	Sal
Map2k1	Q5U2N3	Pitpnm1	Sal
Map2k1	Q91Z79	Ppfia3	Sal
Map2k1	Q6J4I0	Ppp1r1b	Sal
Map2k1	P63331	Ppp2ca	Sal
Map2k1	Q4QQT4	Ppp2r1b	Sal
Map2k1	P20651	Ppp3cb	Sal
Map2k1	P63100	Ppp3r1	Sal
Map2k1	P53042	Ppp5c	Sal
Map2k1	Q9Z0V6	Prdx3	Sal
Map2k1	P12368	Prkar2a	Sal
Map2k1	P12369	Prkar2b	Sal
Map2k1	P68403-2	Prkcb	Sal
Map2k1	P09216	Prkce	Sal
Map2k1	P63319	Prkcg	Sal
Map2k1	Q4V8C7	Prkra	Sal
Map2k1	Q9JMJ4	Prpf19	Sal
Map2k1	P60892	Prps1	Sal
Map2k1	O08618	Prpsap2	Sal
Map2k1	Q63347	Psmc2	Sal
Map2k1	Q63569	Psmc3	Sal
Map2k1	Q63570	Psmc4	Sal
Map2k1	P62198	Psmc5	Sal
Map2k1	Q4FZT9	Psmd2	Sal
Map2k1	O88902	Ptpn23	Sal
Map2k1	Q68A21	Purb	Sal
Map2k1	P09812	Pygm	Sal
Map2k1	P61107	Rab14	Sal
Map2k1	Q5EB77	Rab18	Sal
Map2k1	P62824	Rab3c	Sal
Map2k1	Q9WVB1	Rab6a	Sal
Map2k1	P35280	Rab8a	Sal
Map2k1	P70550	Rab8b	Sal
Map2k1	P62828	Ran	Sal
Map2k1	Q62636	Rap1b	Sal
Map2k1	P61227	Rap2b	Sal
Map2k1	F1M386	Rapgef2	Sal
Map2k1	Q8K586	Rasl2-9	Sal
Map2k1	A1A5R1	Rbfox2	Sal
Map2k1	Q4V898	Rbmx	Sal
Map2k1	P84586	Rbmxrtl	Sal
Map2k1	P13832	Rlc-a	Sal
Map2k1	Q4V7D2	Rogdi	Sal
Map2k1	P47709	Rph3a	Sal
Map2k1	P23358	Rpl12	Sal
Map2k1	P41123	Rpl13	Sal
Map2k1	P61314	Rpl15	Sal
Map2k1	P20280	Rpl21	Sal
Map2k1	P62832	Rpl23	Sal
Map2k1	P62752	Rpl23a	Sal
Map2k1	P83732	Rpl24	Sal
Map2k1	P61354	Rpl27	Sal
Map2k1	P62890	Rpl30	Sal
Map2k1	P62902	Rpl31	Sal
Map2k1	P11250	Rpl34	Sal
Map2k1	P17078	Rpl35	Sal
Map2k1	P04646	Rpl35a	Sal
Map2k1	P61515	Rpl37a-ps1	Sal
Map2k1	P09895	Rpl5	Sal
Map2k1	P05426	Rpl7	Sal
Map2k1	P02401	Rplp2	Sal
Map2k1	P07153	Rpn1	Sal
Map2k1	P25235	Rpn2	Sal
Map2k1	P62278	Rps13	Sal
Map2k1	P60868	Rps20	Sal
Map2k1	Q71TY3	Rps27	Sal
Map2k1	P62859	Rps28	Sal
Map2k1	P62275	Rps29	Sal
Map2k1	P62909	Rps3	Sal
Map2k1	P49242	Rps3a	Sal
Map2k1	P29314	Rps9	Sal
Map2k1	Q64548-2	Rtn1	Sal
Map2k1	Q6RJR6	Rtn3	Sal
Map2k1	P04775	Scn2a	Sal
Map2k1	Q9JJM9	Sept5	Sal
Map2k1	B0BNF1	Sept8	Sal
Map2k1	Q9QZR6	Sept9	Sal
Map2k1	P0DJJ3	Sgip1	Sal
Map2k1	O35179	Sh3gl2	Sal
Map2k1	Q63633	Slc12a5	Sal
Map2k1	Q62634	Slc17a7	Sal
Map2k1	O54701	Slc24a2	Sal
Map2k1	P32089	Slc25a1	Sal
Map2k1	P16036	Slc25a3	Sal
Map2k1	Q07647	Slc2a3	Sal
Map2k1	Q9JI66-3	Slc4a4	Sal
Map2k1	P31662	Slc6a17	Sal
Map2k1	P48768	Slc8a2	Sal
Map2k1	Q76EQ0	Srr	Sal
Map2k1	Q6PDU1	Srsf2	Sal
Map2k1	P38656	Ssb	Sal
Map2k1	P28042	Ssbp1	Sal
Map2k1	Q68SB1	Stau2	Sal
Map2k1	Q5XIG8	Strap	Sal
Map2k1	P70483	Strn	Sal
Map2k1	G3V7P1	Stx12	Sal
Map2k1	Q63564	Sv2b	Sal
Map2k1	Q63537-2	Syn2	Sal
Map2k1	P83941	Tceb1	Sal
Map2k1	Q9Z142	Tmem33	Sal
Map2k1	Q9WUL0	Top1	Sal
Map2k1	D3ZQG6	Trim2	Sal
Map2k1	P85834	Tufm	Sal
Map2k1	Q9JLA3	Uggt1	Sal
Map2k1	Q62768	Unc13a	Sal
Map2k1	Q7TQ16	Uqcrq	Sal
Map2k1	P63025	Vamp3	Sal
Map2k1	Q9Z270	Vapa	Sal
Map2k1	Q6P7B0	Wars	Sal
Map2k1	P62260	Ywhae	Sal
Map2k1	Q8VIL3	Zwint	Sal
Ppp1ca	P50475	Aars	Both
Ppp1ca	P50554	Abat	Both
Ppp1ca	P11497	Acaca	Both
Ppp1ca	Q63448	Acox3	Both
Ppp1ca	Q9WUS0	Ak4	Both
Ppp1ca	Q66HA6	Arl8b	Both
Ppp1ca	Q1AAU6	Asap1	Both
Ppp1ca	Q8VHK2	Caskin1	Both
Ppp1ca	Q63692	Cdc37	Both
Ppp1ca	Q8CFN2	Cdc42	Both
Ppp1ca	Q5XI29	Cpsf7	Both
Ppp1ca	P21575-8	Dnm1	Both
Ppp1ca	Q08877	Dnm3	Both
Ppp1ca	Q641Z6	Ehd1	Both
Ppp1ca	Q8R491	Ehd3	Both
Ppp1ca	Q07205	Eif5	Both
Ppp1ca	O88339	Epn1	Both
Ppp1ca	P18265	Gsk3a	Both
Ppp1ca	P18266	Gsk3b	Both
Ppp1ca	P08009	Gstm3	Both
Ppp1ca	Q5GFD9	Impact	Both
Ppp1ca	Q62784	Inpp4a	Both
Ppp1ca	P52296	Kpnb1	Both
Ppp1ca	Q68FS4	Lap3	Both
Ppp1ca	Q5U2R7	Mesdc2	Both
Ppp1ca	O35763	Msn	Both
Ppp1ca	Q561S0	Ndufa10	Both
Ppp1ca	Q4KM65	Nudt21	Both
Ppp1ca	O35264	Pafah1b2	Both
Ppp1ca	O88767	Park7	Both
Ppp1ca	P22062	Pcmt1	Both
Ppp1ca	Q99ML5	Pcyox1	Both
Ppp1ca	P62024	Phactr1	Both
Ppp1ca	Q6RFY2	Phactr3	Both
Ppp1ca	P16446	Pitpna	Both
Ppp1ca	P55159	Pon1	Both
Ppp1ca	Q80Z30	Ppm1e	Both
Ppp1ca	P62142	Ppp1cb	Both
Ppp1ca	P63088	Ppp1cc	Both
Ppp1ca	Q6MFY6	Ppp1r11	Both
Ppp1ca	Q10728	Ppp1r12a	Both
Ppp1ca	P50411	Ppp1r2	Both
Ppp1ca	Q5HZV9	Ppp1r7	Both
Ppp1ca	O35867	Ppp1r9a	Both
Ppp1ca	O35274	Ppp1r9b	Both
Ppp1ca	Q63569	Psmc3	Both
Ppp1ca	Q91XU1	Qki	Both
Ppp1ca	Q63941	Rab3b	Both
Ppp1ca	P63326	Rps10	Both
Ppp1ca	P62083	Rps7	Both
Ppp1ca	O35180	Sh3gl3	Both
Ppp1ca	Q5XHX2	Tprn	Both
Ppp1ca	Q9QXQ0	Actn4	PCP
Ppp1ca	P85970	Arpc2	PCP
Ppp1ca	O35796	C1qbp	PCP
Ppp1ca	P31722	C1qc	PCP
Ppp1ca	Q63092	Camkv	PCP
Ppp1ca	P32232	Cbs	PCP
Ppp1ca	Q8VHF5	Cs	PCP
Ppp1ca	P19139	Csnk2a1	PCP
Ppp1ca	P39052	Dnm2	PCP
Ppp1ca	Q62871	Dync1i2	PCP
Ppp1ca	Q1JU68	Eif3a	PCP
Ppp1ca	P04937	Fn1	PCP
Ppp1ca	P85845	Fscn1	PCP
Ppp1ca	Q68FP1	Gsn	PCP
Ppp1ca	P04905	Gstm1	PCP
Ppp1ca	P41565	Idh3g	PCP
Ppp1ca	P17105	Itpka	PCP
Ppp1ca	P56536	Kif5c	PCP
Ppp1ca	P08644-2	Kras	PCP
Ppp1ca	P21708	Mapk3	PCP
Ppp1ca	B2GV06	Oxct1	PCP
Ppp1ca	O55012	Picalm	PCP
Ppp1ca	Q6J4I0	Ppp1r1b	PCP
Ppp1ca	Q4QQT4	Ppp2r1b	PCP
Ppp1ca	P45479	Ppt1	PCP
Ppp1ca	P10536	Rab1b	PCP
Ppp1ca	P62824	Rab3c	PCP
Ppp1ca	P70550	Rab8b	PCP
Ppp1ca	P61589	Rhoa	PCP
Ppp1ca	P60123	Ruvbl1	PCP
Ppp1ca	Q9R050	Ssbp3	PCP
Ppp1ca	D3ZQG6	Trim2	PCP
Ppp1ca	P0C627	Ubxn2b	PCP
Ppp1ca	Q6P7B0	Wars	PCP
Ppp1ca	Q63270	Aco1	Sal
Ppp1ca	Q9Z1P2	Actn1	Sal
Ppp1ca	P24587	Akap5	Sal
Ppp1ca	Q8CG45	Akr7a2	Sal
Ppp1ca	O35112	Alcam	Sal
Ppp1ca	P48037	Anxa6	Sal
Ppp1ca	Q5XI73	Arhgdia	Sal
Ppp1ca	P49088	Asns	Sal
Ppp1ca	Q6P7Q1	Bre	Sal
Ppp1ca	P27139	Ca2	Sal
Ppp1ca	P18418	Calr	Sal
Ppp1ca	B2GUZ5	Capza1	Sal
Ppp1ca	P04762	Cat	Sal
Ppp1ca	P25809	Ckmt1	Sal
Ppp1ca	P36201	Crip2	Sal
Ppp1ca	Q641Y8	Ddx1	Sal
Ppp1ca	O35303-5	Dnm1l	Sal
Ppp1ca	Q78P75	Dynll2	Sal
Ppp1ca	Q3T1J1	Eif5a	Sal
Ppp1ca	O35795	Entpd2	Sal
Ppp1ca	P31977	Ezr	Sal
Ppp1ca	Q6AXX6	Fam213a	Sal
Ppp1ca	P18088	Gad1	Sal
Ppp1ca	P50398	Gdi1	Sal
Ppp1ca	P19627	Gnaz	Sal
Ppp1ca	P62882	Gnb5	Sal
Ppp1ca	Q6P6V0	Gpi	Sal
Ppp1ca	P62994	Grb2	Sal
Ppp1ca	P04906	Gstp1	Sal
Ppp1ca	P35332	Hpcal4	Sal
Ppp1ca	P27605	Hprt1	Sal
Ppp1ca	P26772	Hspe1	Sal
Ppp1ca	Q63617	Hyou1	Sal
Ppp1ca	Q6QLM7	Kif5a	Sal
Ppp1ca	Q9QYL8	Lypla2	Sal
Ppp1ca	Q9Z2G8	Nap1l1	Sal
Ppp1ca	B2GV54	Nceh1	Sal
Ppp1ca	Q8VBU2-2	Ndrg2	Sal
Ppp1ca	Q63362	Ndufa5	Sal
Ppp1ca	Q5BK63	Ndufa9	Sal
Ppp1ca	Q05982	Nme1	Sal
Ppp1ca	P97686-3	Nrcam	Sal
Ppp1ca	A0JPJ7	Ola1	Sal
Ppp1ca	Q4V8B0	Oxr1	Sal
Ppp1ca	Q920Q0	Palm	Sal
Ppp1ca	P11598	Pdia3	Sal
Ppp1ca	Q63065	Pdk1	Sal
Ppp1ca	P25113	Pgam1	Sal
Ppp1ca	P85973	Pnp	Sal
Ppp1ca	P53042	Ppp5c	Sal
Ppp1ca	P12368	Prkar2a	Sal
Ppp1ca	P05696	Prkca	Sal
Ppp1ca	O08618	Prpsap2	Sal
Ppp1ca	P17220	Psma2	Sal
Ppp1ca	O88761	Psmd1	Sal
Ppp1ca	Q62656	Ptprz1	Sal
Ppp1ca	P35281	Rab10	Sal
Ppp1ca	P35280	Rab8a	Sal
Ppp1ca	P63174	Rpl38	Sal
Ppp1ca	P62850	Rps24	Sal
Ppp1ca	P04631	S100b	Sal
Ppp1ca	P38656	Ssb	Sal
Ppp1ca	Q4FZT0	Stoml2	Sal
Ppp1ca	P37805	Tagln3	Sal
Ppp1ca	A2RUW1	Tollip	Sal
Ppp1ca	Q3KRD5	Tomm34	Sal
Ppp1ca	Q9EQX9	Ube2n	Sal
Ppp1ca	O54975	Xpnpep1	Sal
Syngap	P0C1X8	Aak1	Both
Syngap	Q63028	Add1	Both
Syngap	P0C6S7	Anks1b	Both
Syngap	P70478	Apc	Both
Syngap	F1LQX4	Arhgap44	Both
Syngap	Q5FVC2	Arhgef2	Both
Syngap	Q6GMN2-2	Baiap2	Both
Syngap	O88778	Bsn	Both
Syngap	P11275	Camk2a	Both
Syngap	Q5M9G3	Caprin1	Both
Syngap	Q5XI32	Capzb	Both
Syngap	O55156	Clip2	Both
Syngap	Q9WU82	Ctnnb1	Both
Syngap	Q9JHL4	Dbnl	Both
Syngap	P21575-4	Dnm1	Both
Syngap	Q5U317	Fip1l1	Both
Syngap	Q80WE1	Fmr1	Both
Syngap	P47819	Gfap	Both
Syngap	P09606	Glul	Both
Syngap	P62882	Gnb5	Both
Syngap	D4A6L0	Gpr158	Both
Syngap	Q9JHZ4	Gripap1	Both
Syngap	P15865	Hist1h1e	Both
Syngap	P04256	Hnrnpa1	Both
Syngap	A7VJC2	Hnrnpa2b1	Both
Syngap	P61980	Hnrnpk	Both
Syngap	P48721	Hspa9	Both
Syngap	Q9WV63	Kif2a	Both
Syngap	Q2PQA9	Kif5b	Both
Syngap	Q6IFU8	Krt17	Both
Syngap	P34926	Map1a	Both
Syngap	P15205	Map1b	Both
Syngap	P15146-2	Map2	Both
Syngap	Q63560	Map6	Both
Syngap	P43244	Matr3	Both
Syngap	P13383	Ncl	Both
Syngap	Q5FVM4	Nono	Both
Syngap	Q9EPH8	Pabpc1	Both
Syngap	Q9JKS6	Pclo	Both
Syngap	Q01062	Pde2a	Both
Syngap	P49432	Pdhb	Both
Syngap	Q9JJH5	Pfkfb2	Both
Syngap	P63319	Prkcg	Both
Syngap	Q6MG48	Prrc2a	Both
Syngap	P86252	Pura	Both
Syngap	Q68A21	Purb	Both
Syngap	P05712	Rab2a	Both
Syngap	P41123	Rpl13	Both
Syngap	Q63507	Rpl14	Both
Syngap	P24049	Rpl17	Both
Syngap	P62752	Rpl23a	Both
Syngap	P17702	Rpl28	Both
Syngap	P21531	Rpl3	Both
Syngap	P62902	Rpl31	Both
Syngap	P11250	Rpl34	Both
Syngap	P19945	Rplp0	Both
Syngap	P02401	Rplp2	Both
Syngap	P62278	Rps13	Both
Syngap	P13471	Rps14	Both
Syngap	P17074	Rps19	Both
Syngap	P27952	Rps2	Both
Syngap	P62909	Rps3	Both
Syngap	P49242	Rps3a	Both
Syngap	P62703	Rps4x	Both
Syngap	P62755	Rps6	Both
Syngap	P62243	Rps8	Both
Syngap	P29314	Rps9	Both
Syngap	Q5XFW8	Sec13	Both
Syngap	Q9Z2Q1	Sec31a	Both
Syngap	Q9WU34	Sept3	Both
Syngap	Q9JJM9	Sept5	Both
Syngap	Q9WVC0	Sept7	Both
Syngap	B0BNF1	Sept8	Both
Syngap	Q6AXS5	Serbp1	Both
Syngap	O08623	Sqstm1	Both
Syngap	P38656	Ssb	Both
Syngap	Q02563	Sv2a	Both
Syngap	P09951	Syn1	Both
Syngap	Q63537	Syn2	Both
Syngap	O70441	Syn3	Both
Syngap	P07825	Syp	Both
Syngap	F1MA98	Tpr	Both
Syngap	P46462	Vcp	Both
Syngap	Q9ERH3	Wdr7	Both
Syngap	Q9JIH7	Wnk1	Both
Syngap	P62961	Ybx1	Both
Syngap	P61983	Ywhag	Both
Syngap	P68511	Ywhah	Both
Syngap	Q9QXY2	Srcin1	Both
Syngap	Q641Z4	Cdk9	PCP
Syngap	O08560	Dgkz	PCP
Syngap	P63170	Dynll1	PCP
Syngap	Q78P75	Dynll2	PCP
Syngap	P19627	Gnaz	PCP
Syngap	Q99NA5	Idh3a	PCP
Syngap	Q6IFV3	Krt15	PCP
Syngap	O08873	Madd	PCP
Syngap	F1LP90	Mink1	PCP
Syngap	O88588	Pacs1	PCP
Syngap	P35427	Rpl13a	PCP
Syngap	Q6RJR6	Rtn3	PCP
Syngap	O35964	Sh3gl1	PCP
Syngap	O35179	Sh3gl2	PCP
Syngap	Q62634	Slc17a7	PCP
Syngap	P31647	Slc6a11	PCP
Syngap	P62738	Acta2	Sal
Syngap	P63269	Actg2	Sal
Syngap	Q05764	Add2	Sal
Syngap	Q66HF8	Aldh1b1	Sal
Syngap	P51650	Aldh5a1	Sal
Syngap	O08838	Amph	Sal
Syngap	P18484	Ap2a2	Sal
Syngap	P62944	Ap2b1	Sal
Syngap	P84092	Ap2m1	Sal
Syngap	P84083	Arf5	Sal
Syngap	P06685	Atp1a1	Sal
Syngap	P06686	Atp1a2	Sal
Syngap	P06687	Atp1a3	Sal
Syngap	P11507	Atp2a2	Sal
Syngap	P11505	Atp2b1	Sal
Syngap	Q64568	Atp2b3	Sal
Syngap	P35435	Atp5c1	Sal
Syngap	P19511	Atp5f1	Sal
Syngap	Q06647	Atp5o	Sal
Syngap	O35796	C1qbp	Sal
Syngap	P31722	C1qc	Sal
Syngap	Q8VHW5	Cacng8	Sal
Syngap	P08413	Camk2b	Sal
Syngap	P15791	Camk2d	Sal
Syngap	P11730	Camk2g	Sal
Syngap	Q68FQ0	Cct5	Sal
Syngap	P45592	Cfl1	Sal
Syngap	P25809	Ckmt1	Sal
Syngap	Q99P82	Cldn11	Sal
Syngap	P11442	Cltc	Sal
Syngap	Q9Z1T4	Cnksr2	Sal
Syngap	P13233	Cnp	Sal
Syngap	Q5XI29	Cpsf7	Sal
Syngap	Q62950	Crmp1	Sal
Syngap	P08461	Dlat	Sal
Syngap	Q6P6R2	Dld	Sal
Syngap	P47942	Dpysl2	Sal
Syngap	P38650	Dync1h1	Sal
Syngap	P62630	Eef1a1	Sal
Syngap	P04797	Gapdh	Sal
Syngap	P59215	Gnao1	Sal
Syngap	P43278	H1f0	Sal
Syngap	P01946	Hba1	Sal
Syngap	P02091	Hbb	Sal
Syngap	P05708	Hk1	Sal
Syngap	Q6URK4	Hnrnpa3	Sal
Syngap	Q9JJ54	Hnrnpd	Sal
Syngap	Q794E4	Hnrnpf	Sal
Syngap	Q8VHV7	Hnrnph1	Sal
Syngap	Q6AY09	Hnrnph2	Sal
Syngap	Q62826	Hnrnpm	Sal
Syngap	P82995	Hsp90aa1	Sal
Syngap	P34058	Hsp90ab1	Sal
Syngap	P06761	Hspa5	Sal
Syngap	P63039	Hspd1	Sal
Syngap	Q68FX0	Idh3B	Sal
Syngap	P23565	Ina	Sal
Syngap	P62483	Kcnab2	Sal
Syngap	Q01986	Map2k1	Sal
Syngap	Q5M7W5	Map4	Sal
Syngap	P85969	Napb	Sal
Syngap	Q04940	Nrgn	Sal
Syngap	Q9QUL6	Nsf	Sal
Syngap	P26284	Pdha1	Sal
Syngap	O08651	Phgdh	Sal
Syngap	Q568Z9	Phyhip	Sal
Syngap	Q5I6B8	Pip5k1c	Sal
Syngap	P63329	Ppp3ca	Sal
Syngap	P20651	Ppp3cb	Sal
Syngap	P35704	Prdx2	Sal
Syngap	Q6MG82	Prrt1	Sal
Syngap	P62198	Psmc5	Sal
Syngap	Q6NYB7	Rab1A	Sal
Syngap	P63012	Rab3a	Sal
Syngap	P49803	Rgs7	Sal
Syngap	Q6PDV7	Rpl10	Sal
Syngap	P62907	Rpl10a	Sal
Syngap	P62914	Rpl11	Sal
Syngap	P23358	Rpl12	Sal
Syngap	P12001	Rpl18	Sal
Syngap	P84100	Rpl19	Sal
Syngap	P20280	Rpl21	Sal
Syngap	P83732	Rpl24	Sal
Syngap	P50878	Rpl4	Sal
Syngap	P21533	Rpl6	Sal
Syngap	P05426	Rpl7	Sal
Syngap	P62425	Rpl7a	Sal
Syngap	P62919	Rpl8	Sal
Syngap	P19944	Rplp1	Sal
Syngap	P62282	Rps11	Sal
Syngap	P62845	Rps15	Sal
Syngap	P62268	Rps23	Sal
Syngap	P62982	Rps27a	Sal
Syngap	B0LPN4	Ryr2	Sal
Syngap	B3GNI6	Sept11	Sal
Syngap	Q63965	Sfxn1	Sal
Syngap	P31596	Slc1a2	Sal
Syngap	P24942	Slc1a3	Sal
Syngap	P16036	Slc25a3	Sal
Syngap	Q05962	Slc25a4	Sal
Syngap	Q09073	Slc25a5	Sal
Syngap	P60881	Snap25	Sal
Syngap	Q68SB1	Stau2	Sal
Syngap	P61265	Stx1b	Sal
Syngap	Q62876	Syngr1	Sal
Syngap	Q62910-2	Synj1	Sal
Syngap	P21707	Syt1	Sal
Syngap	Q62760	Tomm20	Sal
Syngap	P48500	Tpi1	Sal
Syngap	Q63610	Tpm3	Sal
Syngap	Q68FY0	Uqcrc1	Sal
Syngap	P32551	Uqcrc2	Sal
Syngap	P63045	Vamp2	Sal
Syngap	P62260	Ywhae	Sal
Syngap	P68255	Ywhaq	Sal
Syngap	P63102	Ywhaz	Sal
Stx1a	Q5HZW3	Asphd2	Both
Stx1a	Q68FS2	Cops4	Both
Stx1a	P63036	Dnaja1	Both
Stx1a	P18508	Gabrg2	Both
Stx1a	P31424	Grm5	Both
Stx1a	P97849	Slc27a1	Both
Stx1a	B5DF41	Snph	Both
Stx1a	Q62910	Synj1	Both
Stx1a	P63025	Vamp3	Both
Stx1a	P33124	Acsl6	Both
Stx1a	Q8CFN2	Cdc42	Both
Stx1a	Q63135	Cr1l	Both
Stx1a	P21575-5	Dnm1	Both
Stx1a	Q03555	Gphn	Both
Stx1a	P97924	Kalrn	Both
Stx1a	Q498R7	null	Both
Stx1a	O54701	Slc24a2	Both
Stx1a	Q9JI66	Slc4a4	Both
Stx1a	P18265	Gsk3a	PCP
Stx1a	Q63016	Slc7a5	PCP
Stx1a	P0C1X8	Aak1	Sal
Stx1a	P50475	Aars	Sal
Stx1a	Q704E8	Abcb7	Sal
Stx1a	Q6AYT7	Abhd12	Sal
Stx1a	Q9QZM5	Abi1	Sal
Stx1a	Q64559	Acot7	Sal
Stx1a	P41498	Acp1	Sal
Stx1a	Q924N5	Acsbg1	Sal
Stx1a	Q499N5	Acsf2	Sal
Stx1a	Q63151	Acsl3	Sal
Stx1a	O88813	Acsl5	Sal
Stx1a	P85515	Actr1a	Sal
Stx1a	P24587	Akap5	Sal
Stx1a	Q66HF8	Aldh1b1	Sal
Stx1a	P30839	Aldh3a2	Sal
Stx1a	Q02253	Aldh6a1	Sal
Stx1a	Q02356	Ampd2	Sal
Stx1a	O09178	Ampd3	Sal
Stx1a	O08838	Amph	Sal
Stx1a	P14669	Anxa3	Sal
Stx1a	P53678	Ap3m2	Sal
Stx1a	O35431	Apba2	Sal
Stx1a	P46933	Apbb1	Sal
Stx1a	P02650	Apoe	Sal
Stx1a	P36972	Aprt	Sal
Stx1a	Q66H80	Arcn1	Sal
Stx1a	Q62848	Arfgap1	Sal
Stx1a	Q5FVC2	Arhgef2	Sal
Stx1a	O55043	Arhgef7	Sal
Stx1a	Q66HA6	Arl8b	Sal
Stx1a	A1L108	Arpc5l	Sal
Stx1a	Q3KRE0	Atad3	Sal
Stx1a	Q6PST4	Atl1	Sal
Stx1a	Q64541	Atp1a4	Sal
Stx1a	P13638	Atp1b2	Sal
Stx1a	Q63377	Atp1b3	Sal
Stx1a	P11507	Atp2a2	Sal
Stx1a	P31399	Atp5h	Sal
Stx1a	Q6PDU7	Atp5l	Sal
Stx1a	P62815	Atp6v1b2	Sal
Stx1a	Q5FVI6	Atp6v1c1	Sal
Stx1a	P29147	Bdh1	Sal
Stx1a	P23363	Bdnf	Sal
Stx1a	Q62896	Bet1	Sal
Stx1a	B2DD29	Brsk1	Sal
Stx1a	O88778	Bsn	Sal
Stx1a	Q07652	Cacna1e	Sal
Stx1a	P54290	Cacna2d1	Sal
Stx1a	P54283	Cacnb1	Sal
Stx1a	Q8VGC3	Cacnb2	Sal
Stx1a	P54287	Cacnb3	Sal
Stx1a	Q8VHW5	Cacng8	Sal
Stx1a	Q1WIM2	Cadm2	Sal
Stx1a	Q62717	Cadps	Sal
Stx1a	P62161	Calm1	Sal
Stx1a	P15791-3	Camk2d	Sal
Stx1a	P13234	Camk4	Sal
Stx1a	Q63092	Camkv	Sal
Stx1a	Q07009	Capn2	Sal
Stx1a	Q5M9G3	Caprin1	Sal
Stx1a	Q5XI32	Capzb	Sal
Stx1a	Q8VHK2	Caskin1	Sal
Stx1a	P47727	Cbr1	Sal
Stx1a	Q5XIM9	Cct2	Sal
Stx1a	Q6P502	Cct3	Sal
Stx1a	Q7TPB1	Cct4	Sal
Stx1a	Q63692	Cdc37	Sal
Stx1a	Q7TT49	Cdc42bpb	Sal
Stx1a	Q9Z1Y3	Cdh2	Sal
Stx1a	Q03114	Cdk5	Sal
Stx1a	B0K020	Cisd1	Sal
Stx1a	P25809	Ckmt1	Sal
Stx1a	Q99JD4	Clasp2	Sal
Stx1a	O55156	Clip2	Sal
Stx1a	P05371	Clu	Sal
Stx1a	Q5M7A7	Cnrip1	Sal
Stx1a	P61203	Cops2	Sal
Stx1a	Q68FW9	Cops3	Sal
Stx1a	Q91ZN1	Coro1a	Sal
Stx1a	P11951	Cox6c2	Sal
Stx1a	P63041	Cplx1	Sal
Stx1a	P84087	Cplx2	Sal
Stx1a	Q5BJS7	Cpne9	Sal
Stx1a	P36201	Crip2	Sal
Stx1a	P18395	Csde1	Sal
Stx1a	P67874	Csnk2b	Sal
Stx1a	P47875	Csrp1	Sal
Stx1a	Q9Z2F5	Ctbp1	Sal
Stx1a	Q9WU82	Ctnnb1	Sal
Stx1a	B5DF89	Cul3	Sal
Stx1a	P04166	Cyb5b	Sal
Stx1a	Q5EB81	Cyb5r1	Sal
Stx1a	Q66H62	Cyld	Sal
Stx1a	P63035	Cyth2	Sal
Stx1a	Q5YLM1	Dagla	Sal
Stx1a	O08875	Dclk1	Sal
Stx1a	Q5MPA9	Dclk2	Sal
Stx1a	Q9QUR2	Dctn4	Sal
Stx1a	Q641Y8	Ddx1	Sal
Stx1a	Q5U216	Ddx39a	Sal
Stx1a	Q63413	Ddx39b	Sal
Stx1a	P49621	Dgkb	Sal
Stx1a	P49620	Dgkg	Sal
Stx1a	O08560	Dgkz	Sal
Stx1a	Q62696	Dlg1	Sal
Stx1a	P31016	Dlg4	Sal
Stx1a	O35303-2	Dnm1l	Sal
Stx1a	Q62952	Dpysl3	Sal
Stx1a	Q9JHU0	Dpysl5	Sal
Stx1a	P84060	Dtnb	Sal
Stx1a	Q641Z6	Ehd1	Sal
Stx1a	Q8R491	Ehd3	Sal
Stx1a	Q62818	Eif2b2	Sal
Stx1a	Q63186	Eif2b4	Sal
Stx1a	Q64350	Eif2b5	Sal
Stx1a	Q1JU68	Eif3a	Sal
Stx1a	Q641X8	Eif3e	Sal
Stx1a	Q8CH84	Elavl2	Sal
Stx1a	B0BNG0	Emc2	Sal
Stx1a	Q5FVL2	Emc8	Sal
Stx1a	O35795	Entpd2	Sal
Stx1a	Q9WTP0	Epb41l1	Sal
Stx1a	P54759	Epha7	Sal
Stx1a	Q6UPR8	Ermp1	Sal
Stx1a	P13803	Etfa	Sal
Stx1a	Q62824	Exoc4	Sal
Stx1a	P97612	Faah	Sal
Stx1a	Q6AXX6	Fam213a	Sal
Stx1a	Q5FWT1	Fam98a	Sal
Stx1a	F1LYQ8	Farp1	Sal
Stx1a	Q505J8	Farsa	Sal
Stx1a	P12785	Fasn	Sal
Stx1a	P62864	Fau	Sal
Stx1a	Q3B7U9	Fkbp8	Sal
Stx1a	Q9Z1E1	Flot1	Sal
Stx1a	Q5XI81	Fxr1	Sal
Stx1a	P59649	Fxyd7	Sal
Stx1a	Q9Z0U4	Gabbr1	Sal
Stx1a	O88871	Gabbr2	Sal
Stx1a	P62813	Gabra1	Sal
Stx1a	P15431	Gabrb1	Sal
Stx1a	P18088	Gad1	Sal
Stx1a	Q05683	Gad2	Sal
Stx1a	P04797	Gapdh	Sal
Stx1a	Q5I0G4	Gars	Sal
Stx1a	Q0VGK4	Gdpd1	Sal
Stx1a	Q9Z272	Git1	Sal
Stx1a	P08050	Gja1	Sal
Stx1a	Q63228	Gmfb	Sal
Stx1a	Q4V7C6	Gmps	Sal
Stx1a	Q9JID2	Gna11	Sal
Stx1a	Q6Q7Y5	Gna13	Sal
Stx1a	P08753	Gnai3	Sal
Stx1a	P19627	Gnaz	Sal
Stx1a	P63245	Gnb2l1	Sal
Stx1a	P62882	Gnb5	Sal
Stx1a	P43425	Gng7	Sal
Stx1a	O35165	Gosr2	Sal
Stx1a	P35053	Gpc1	Sal
Stx1a	O35077	Gpd1	Sal
Stx1a	P35571	Gpd2	Sal
Stx1a	D4A6L0	Gpr158	Sal
Stx1a	P62994	Grb2	Sal
Stx1a	P19490	Gria1	Sal
Stx1a	P19491	Gria2	Sal
Stx1a	P19492	Gria3	Sal
Stx1a	P31421	Grm2	Sal
Stx1a	P31422	Grm3	Sal
Stx1a	P18266	Gsk3b	Sal
Stx1a	Q64428	Hadha	Sal
Stx1a	Q60587	Hadhb	Sal
Stx1a	Q9Z1A6	Hdlbp	Sal
Stx1a	Q8K3P7	Hint3	Sal
Stx1a	Q6URK4	Hnrnpa3	Sal
Stx1a	Q3SWU3	Hnrnpdl	Sal
Stx1a	Q6AY09	Hnrnph2	Sal
Stx1a	Q62826	Hnrnpm	Sal
Stx1a	Q9Z214	Homer1	Sal
Stx1a	Q6P747	Hp1bp3	Sal
Stx1a	P84076	Hpca	Sal
Stx1a	P35332	Hpcal4	Sal
Stx1a	P20171	Hras	Sal
Stx1a	O70351	Hsd17b10	Sal
Stx1a	Q66HA8	Hsph1	Sal
Stx1a	P51593	Huwe1	Sal
Stx1a	P56574	Idh2	Sal
Stx1a	P41565	Idh3g	Sal
Stx1a	Q8VHU4	Ikbkap	Sal
Stx1a	Q7TP98	Ilf2	Sal
Stx1a	Q9JIL3	Ilf3	Sal
Stx1a	Q5GFD9	Impact	Sal
Stx1a	Q62784	Inpp4a	Sal
Stx1a	P29994	Itpr1	Sal
Stx1a	P12007	Ivd	Sal
Stx1a	P10499	Kcna1	Sal
Stx1a	P63142	Kcna2	Sal
Stx1a	P15384	Kcna3	Sal
Stx1a	P15385	Kcna4	Sal
Stx1a	P17659	Kcna6	Sal
Stx1a	P62483	Kcnab2	Sal
Stx1a	Q62976	Kcnma1	Sal
Stx1a	Q6UVM4	Kcnt2	Sal
Stx1a	Q91V33	Khdrbs1	Sal
Stx1a	Q9JLP1	Khdrbs3	Sal
Stx1a	Q9WV63	Kif2a	Sal
Stx1a	Q05695	L1cam	Sal
Stx1a	Q9QX69	Lancl1	Sal
Stx1a	Q5XIN6	Letm1	Sal
Stx1a	Q8K4Y5	Lgi1	Sal
Stx1a	Q924S5	Lonp1	Sal
Stx1a	O88917	Lphn1	Sal
Stx1a	Q6W5G4	Lppr2	Sal
Stx1a	Q7TMB7	Lppr4	Sal
Stx1a	Q5SGE0	Lrpprc	Sal
Stx1a	Q5RJR8	Lrrc59	Sal
Stx1a	Q9QYL8	Lypla2	Sal
Stx1a	O08873	Madd	Sal
Stx1a	P21396	Maoa	Sal
Stx1a	Q5M7W5	Map4	Sal
Stx1a	Q924I2	Map4k3	Sal
Stx1a	Q63560	Map6	Sal
Stx1a	P63086	Mapk1	Sal
Stx1a	P49187	Mapk10	Sal
Stx1a	P21708	Mapk3	Sal
Stx1a	Q9R237	Mapk8ip1	Sal
Stx1a	Q66HR2	Mapre1	Sal
Stx1a	Q3B8Q0	Mapre2	Sal
Stx1a	Q5XIT1	Mapre3	Sal
Stx1a	O08679	Mark2	Sal
Stx1a	P18298	Mat2a	Sal
Stx1a	P41243	Matk	Sal
Stx1a	Q00566	Mecp2	Sal
Stx1a	Q4KM98	Mff	Sal
Stx1a	Q8R500	Mfn2	Sal
Stx1a	Q8R431	Mgll	Sal
Stx1a	Q6P6Q9	Micu1	Sal
Stx1a	F1LP90	Mink1	Sal
Stx1a	B5DF51	Mmgt1	Sal
Stx1a	Q9QYW3	Mob4	Sal
Stx1a	O88994	Mtarc2	Sal
Stx1a	P00406	Mtco2	Sal
Stx1a	Q9Z1W6	Mtdh	Sal
Stx1a	P27653	Mthfd1	Sal
Stx1a	Q62667	Mvp	Sal
Stx1a	P54921	Napa	Sal
Stx1a	Q5PQN0	Ncald	Sal
Stx1a	B2GV54	Nceh1	Sal
Stx1a	P55161	Nckap1	Sal
Stx1a	P13383	Ncl	Sal
Stx1a	Q5XIA1	Ncln	Sal
Stx1a	Q6AXN4	Ndc1	Sal
Stx1a	Q8VBU2-2	Ndrg2	Sal
Stx1a	Q6AYR2	Ndrg3	Sal
Stx1a	Q561S0	Ndufa10	Sal
Stx1a	Q80W89	Ndufa11	Sal
Stx1a	Q63362	Ndufa5	Sal
Stx1a	Q641Y2	Ndufs2	Sal
Stx1a	P52504	Ndufs6	Sal
Stx1a	Q62940	Nedd4	Sal
Stx1a	P97603	Neo1	Sal
Stx1a	P97526	Nf1	Sal
Stx1a	Q62889	Nlgn3	Sal
Stx1a	Q5FVM4	Nono	Sal
Stx1a	O35764	Nptxr	Sal
Stx1a	Q9QWJ9	Nrp1	Sal
Stx1a	Q63604	Ntrk2	Sal
Stx1a	A1L1I3	Numbl	Sal
Stx1a	P56558	Ogt	Sal
Stx1a	A0JPJ7	Ola1	Sal
Stx1a	Q2TA68	Opa1	Sal
Stx1a	Q4V8B0	Oxr1	Sal
Stx1a	Q9EPH8	Pabpc1	Sal
Stx1a	O88588	Pacs1	Sal
Stx1a	Q9QY17-4	Pacsin2	Sal
Stx1a	P63004	Pafah1b1	Sal
Stx1a	O35264	Pafah1b2	Sal
Stx1a	A2VD12	Pbxip1	Sal
Stx1a	P52873	Pc	Sal
Stx1a	P14882	Pcca	Sal
Stx1a	P07633	Pccb	Sal
Stx1a	Q99ML5	Pcyox1	Sal
Stx1a	Q01062	Pde2a	Sal
Stx1a	P14270	Pde4d	Sal
Stx1a	P11598	Pdia3	Sal
Stx1a	Q63081	Pdia6	Sal
Stx1a	Q63065	Pdk1	Sal
Stx1a	Q64536	Pdk2	Sal
Stx1a	P54777	Pex6	Sal
Stx1a	P30835	Pfkl	Sal
Stx1a	Q568Z9	Phyhip	Sal
Stx1a	Q6AYN4	Phyhipl	Sal
Stx1a	Q9R0I8	Pip4k2a	Sal
Stx1a	O88377	Pip4k2b	Sal
Stx1a	Q5I6B8	Pip5k1c	Sal
Stx1a	Q5U2N3	Pitpnm1	Sal
Stx1a	P54319	Plaa	Sal
Stx1a	P10687	Plcb1	Sal
Stx1a	Q5BJM5	Plekho1	Sal
Stx1a	P14200	Pmch	Sal
Stx1a	P00388	Por	Sal
Stx1a	Q91Z79	Ppfia3	Sal
Stx1a	Q80Z30	Ppm1e	Sal
Stx1a	Q4FZT2	Ppme1	Sal
Stx1a	P62142	Ppp1cb	Sal
Stx1a	Q4QQT4	Ppp2r1b	Sal
Stx1a	P36876	Ppp2r2a	Sal
Stx1a	P56932	Ppp2r2d	Sal
Stx1a	P20651	Ppp3cb	Sal
Stx1a	P63100	Ppp3r1	Sal
Stx1a	Q9Z0V6	Prdx3	Sal
Stx1a	Q9R063	Prdx5	Sal
Stx1a	P27791	Prkaca	Sal
Stx1a	P68182	Prkacb	Sal
Stx1a	P09456	Prkar1a	Sal
Stx1a	P81377	Prkar1b	Sal
Stx1a	P12368	Prkar2a	Sal
Stx1a	P12369	Prkar2b	Sal
Stx1a	P05696	Prkca	Sal
Stx1a	P68403	Prkcb	Sal
Stx1a	P09216	Prkce	Sal
Stx1a	P63319	Prkcg	Sal
Stx1a	Q63009	Prmt1	Sal
Stx1a	D3ZFB6	Prrt2	Sal
Stx1a	Q9ESQ7	Psd	Sal
Stx1a	P62193	Psmc1	Sal
Stx1a	Q63347	Psmc2	Sal
Stx1a	Q63569	Psmc3	Sal
Stx1a	Q63570	Psmc4	Sal
Stx1a	P62198	Psmc5	Sal
Stx1a	O88761	Psmd1	Sal
Stx1a	Q4FZT9	Psmd2	Sal
Stx1a	Q4KLH4	Pspc1	Sal
Stx1a	Q5PQL5	Ptdss1	Sal
Stx1a	P83868	Ptges3	Sal
Stx1a	P70600	Ptk2b	Sal
Stx1a	Q64605	Ptprs	Sal
Stx1a	Q6P767	Pttg1ip	Sal
Stx1a	P86252	Pura	Sal
Stx1a	Q68A21	Purb	Sal
Stx1a	P09812	Pygm	Sal
Stx1a	Q5EB77	Rab18	Sal
Stx1a	P10536	Rab1b	Sal
Stx1a	Q6AXT5	Rab21	Sal
Stx1a	Q9WVB1	Rab6a	Sal
Stx1a	Q6RUV5	Rac1	Sal
Stx1a	P61227	Rap2b	Sal
Stx1a	F1M386	Rapgef2	Sal
Stx1a	P28818	Rasgrf1	Sal
Stx1a	Q99JE4	Rasgrf2	Sal
Stx1a	P49803	Rgs7	Sal
Stx1a	Q62639	Rheb	Sal
Stx1a	P62747	Rhob	Sal
Stx1a	Q7TSA0	Rhot2	Sal
Stx1a	D3ZUQ0	Rilpl1	Sal
Stx1a	P29315	Rnh1	Sal
Stx1a	Q4V7D2	Rogdi	Sal
Stx1a	P47709	Rph3a	Sal
Stx1a	Q6PDV7	Rpl10	Sal
Stx1a	P62907	Rpl10a	Sal
Stx1a	P62914	Rpl11	Sal
Stx1a	P23358	Rpl12	Sal
Stx1a	P41123	Rpl13	Sal
Stx1a	P35427	Rpl13a	Sal
Stx1a	Q63507	Rpl14	Sal
Stx1a	P61314	Rpl15	Sal
Stx1a	P24049	Rpl17	Sal
Stx1a	P12001	Rpl18	Sal
Stx1a	P62718	Rpl18a	Sal
Stx1a	P84100	Rpl19	Sal
Stx1a	P47198	Rpl22	Sal
Stx1a	P62832	Rpl23	Sal
Stx1a	P62752	Rpl23a	Sal
Stx1a	P83732	Rpl24	Sal
Stx1a	P12749	Rpl26	Sal
Stx1a	P61354	Rpl27	Sal
Stx1a	P18445	Rpl27a	Sal
Stx1a	P17702	Rpl28	Sal
Stx1a	P25886	Rpl29	Sal
Stx1a	P21531	Rpl3	Sal
Stx1a	P62890	Rpl30	Sal
Stx1a	P62902	Rpl31	Sal
Stx1a	P62912	Rpl32	Sal
Stx1a	P11250	Rpl34	Sal
Stx1a	P17078	Rpl35	Sal
Stx1a	P39032	Rpl36	Sal
Stx1a	P63174	Rpl38	Sal
Stx1a	P50878	Rpl4	Sal
Stx1a	P09895	Rpl5	Sal
Stx1a	P21533	Rpl6	Sal
Stx1a	P05426	Rpl7	Sal
Stx1a	P62425	Rpl7a	Sal
Stx1a	P62919	Rpl8	Sal
Stx1a	P17077	Rpl9	Sal
Stx1a	P19945	Rplp0	Sal
Stx1a	P02401	Rplp2	Sal
Stx1a	P07153	Rpn1	Sal
Stx1a	P25235	Rpn2	Sal
Stx1a	P63326	Rps10	Sal
Stx1a	P62282	Rps11	Sal
Stx1a	P63324	Rps12	Sal
Stx1a	P62278	Rps13	Sal
Stx1a	P13471	Rps14	Sal
Stx1a	P62845	Rps15	Sal
Stx1a	P62246	Rps15a	Sal
Stx1a	P62250	Rps16	Sal
Stx1a	P04644	Rps17	Sal
Stx1a	P62271	Rps18	Sal
Stx1a	P17074	Rps19	Sal
Stx1a	P27952	Rps2	Sal
Stx1a	P60868	Rps20	Sal
Stx1a	P05765	Rps21	Sal
Stx1a	P62268	Rps23	Sal
Stx1a	P62850	Rps24	Sal
Stx1a	P62853	Rps25	Sal
Stx1a	P62856	Rps26	Sal
Stx1a	Q71TY3	Rps27	Sal
Stx1a	P24051	Rps27l	Sal
Stx1a	P62859	Rps28	Sal
Stx1a	P62275	Rps29	Sal
Stx1a	P62909	Rps3	Sal
Stx1a	P49242	Rps3a	Sal
Stx1a	P62703	Rps4x	Sal
Stx1a	P24050	Rps5	Sal
Stx1a	P62755	Rps6	Sal
Stx1a	P62083	Rps7	Sal
Stx1a	P62243	Rps8	Sal
Stx1a	P29314	Rps9	Sal
Stx1a	P38983	Rpsa	Sal
Stx1a	Q5PQL2	Rqcd1	Sal
Stx1a	D3Z8L7	Rras	Sal
Stx1a	Q6AYT3	Rtcb	Sal
Stx1a	Q6RJR6	Rtn3	Sal
Stx1a	Q9JK11	Rtn4	Sal
Stx1a	P60123	Ruvbl1	Sal
Stx1a	B0LPN4	Ryr2	Sal
Stx1a	Q9ES21	Sacm1l	Sal
Stx1a	Q6P799	Sars	Sal
Stx1a	P56603	Scamp1	Sal
Stx1a	Q9JKE3	Scamp5	Sal
Stx1a	Q6AY30	Sccpdh	Sal
Stx1a	P04775	Scn2a	Sal
Stx1a	Q6AY84	Scrn1	Sal
Stx1a	Q91ZS3	Sdf4	Sal
Stx1a	Q4KM74	Sec22b	Sal
Stx1a	B3GNI6	Sept11	Sal
Stx1a	Q923V8	Sept15	Sal
Stx1a	Q91Y81	Sept2	Sal
Stx1a	Q9WU34	Sept3	Sal
Stx1a	Q9JJM9	Sept5	Sal
Stx1a	Q9WVC0	Sept7	Sal
Stx1a	B0BNF1	Sept8	Sal
Stx1a	Q9QZR6	Sept9	Sal
Stx1a	Q6AXS5	Serbp1	Sal
Stx1a	Q8CFD0	Sfxn5	Sal
Stx1a	P0DJJ3	Sgip1	Sal
Stx1a	O35964	Sh3gl1	Sal
Stx1a	Q5PPJ9	Sh3glb2	Sal
Stx1a	Q68FX9	Sirt5	Sal
Stx1a	Q63633	Slc12a5	Sal
Stx1a	Q62634	Slc17a7	Sal
Stx1a	P97700	Slc25a11	Sal
Stx1a	P11167	Slc2a1	Sal
Stx1a	Q6QIX3	Slc30a3	Sal
Stx1a	Q01728	Slc8a1	Sal
Stx1a	O08815	Slk	Sal
Stx1a	Q9ET64	Smpd2	Sal
Stx1a	O35049	Smpd3	Sal
Stx1a	O70377	Snap23	Sal
Stx1a	P60881	Snap25	Sal
Stx1a	Q9Z2P6	Snap29	Sal
Stx1a	Q6P6S0	Snap47	Sal
Stx1a	Q66X93	Snd1	Sal
Stx1a	Q8K4V4	Snx27	Sal
Stx1a	P0C6C0	Sphkap	Sal
Stx1a	Q9WUD9	Src	Sal
Stx1a	Q9QXY2	Srcin1	Sal
Stx1a	Q76EQ0	Srr	Sal
Stx1a	Q6PDU1	Srsf2	Sal
Stx1a	P38656	Ssb	Sal
Stx1a	Q9R050	Ssbp3	Sal
Stx1a	Q5XIG8	Strap	Sal
Stx1a	Q9JKU6	Strbp	Sal
Stx1a	G3V7P1	Stx12	Sal
Stx1a	P61265	Stx1b	Sal
Stx1a	Q08850	Stx4	Sal
Stx1a	Q08851	Stx5	Sal
Stx1a	Q63635	Stx6	Sal
Stx1a	O70257	Stx7	Sal
Stx1a	Q9Z2Q7	Stx8	Sal
Stx1a	Q9WU70	Stxbp5	Sal
Stx1a	P63047	Sult4a1	Sal
Stx1a	Q7TP47	Syncrip	Sal
Stx1a	P29101	Syt2	Sal
Stx1a	P40748	Syt3	Sal
Stx1a	P47861	Syt5	Sal
Stx1a	Q5XHY5	Tars	Sal
Stx1a	Q64232	Tecr	Sal
Stx1a	Q91ZW1	Tfam	Sal
Stx1a	Q5M965	Thg1l	Sal
Stx1a	O35094	Timm44	Sal
Stx1a	B0BN86	Tmem11	Sal
Stx1a	Q9Z142	Tmem33	Sal
Stx1a	Q62733	Tmpo	Sal
Stx1a	Q9WUL0	Top1	Sal
Stx1a	A8WCF8	Tprg1l	Sal
Stx1a	P63029	Tpt1	Sal
Stx1a	Q5XHZ0	Trap1	Sal
Stx1a	D3ZQG6	Trim2	Sal
Stx1a	O08629	Trim28	Sal
Stx1a	O70277	Trim3	Sal
Stx1a	Q91ZY8	Trim9	Sal
Stx1a	Q6IRE4	Tsg101	Sal
Stx1a	P0C5X8	Ttyh1	Sal
Stx1a	P68370	Tuba1a	Sal
Stx1a	Q6P9V9	Tuba1b	Sal
Stx1a	Q6AYZ1	Tuba1c	Sal
Stx1a	Q5XIF6	Tuba4a	Sal
Stx1a	Q6AY56	Tuba8	Sal
Stx1a	P83888	Tubg1	Sal
Stx1a	Q920J4	Txnl1	Sal
Stx1a	Q5XIB4	Ufsp2	Sal
Stx1a	Q9JLA3	Uggt1	Sal
Stx1a	P20788	Uqcrfs1	Sal
Stx1a	Q5M9I5	Uqcrh	Sal
Stx1a	Q9JJW3	Usmg5	Sal
Stx1a	Q4VSI4	Usp7	Sal
Stx1a	Q63666	Vamp1	Sal
Stx1a	P63045	Vamp2	Sal
Stx1a	Q9JHW5	Vamp7	Sal
Stx1a	Q9Z270	Vapa	Sal
Stx1a	Q9Z269	Vapb	Sal
Stx1a	O08700	Vps45	Sal
Stx1a	Q793F9	Vps4a	Sal
Stx1a	Q9JI51	Vti1a	Sal
Stx1a	P58200	Vti1b	Sal
Stx1a	Q6P7B0	Wars	Sal
Stx1a	Q5BJU7	Wasf1	Sal
Stx1a	Q9ERH3	Wdr7	Sal
Stx1a	Q80U96	Xpo1	Sal
Stx1a	P62961	Ybx1	Sal
Stx1a	Q5EGY4	Ykt6	Sal
Stx1a	P68255	Ywhaq	Sal
Stx1a	Q9JKY3	Zbtb18	Sal
Stx1a	Q562A2	Zfr	Sal
Stx1a	Q8VIL3	Zwint	Sal
Syt1	Q3KRE0	Atad3	Both
Syt1	P11951	Cox6c2	Both
Syt1	O08560	Dgkz	Both
Syt1	Q5BJS0	Dhx30	Both
Syt1	P46101	Dpp6	Both
Syt1	Q4G061	Eif3b	Both
Syt1	B0BNA7	Eif3i	Both
Syt1	Q5FVG2	Epb41l5	Both
Syt1	P35053	Gpc1	Both
Syt1	Q9Z1A6	Hdlbp	Both
Syt1	P51111	Htt	Both
Syt1	Q99068	Lrpap1	Both
Syt1	Q64361	Lxn	Both
Syt1	O08873	Madd	Both
Syt1	P21708	Mapk3	Both
Syt1	Q9Z1W6	Mtdh	Both
Syt1	O35821	Mybbp1a	Both
Syt1	Q9QWJ9	Nrp1	Both
Syt1	Q63372	Nrxn1	Both
Syt1	Q5U2N3	Pitpnm1	Both
Syt1	P63324	Rps12	Both
Syt1	P62850	Rps24	Both
Syt1	Q63635	Stx6	Both
Syt1	Q9WU70	Stxbp5	Both
Syt1	P29101	Syt2	Both
Syt1	Q6AY41	Tmem30a	Both
Syt1	O08629	Trim28	Both
Syt1	Q2TL32	Ubr4	Both
Syt1	P98166	Vldlr	Both
Syt1	Q924N5	Acsbg1	PCP
Syt1	Q499N5	Acsf2	PCP
Syt1	O35112	Alcam	PCP
Syt1	P53676	Ap3m1	PCP
Syt1	P53678	Ap3m2	PCP
Syt1	Q5FVC2	Arhgef2	PCP
Syt1	O88778	Bsn	PCP
Syt1	Q99JD4	Clasp2	PCP
Syt1	Q6P4Z9	Cops8	PCP
Syt1	Q9ESW0	Ddb1	PCP
Syt1	Q3B8Q1	Ddx21	PCP
Syt1	Q8R491	Ehd3	PCP
Syt1	Q6VV72	Eif1a	PCP
Syt1	P68101	Eif2s1	PCP
Syt1	Q5RK09	Eif3g	PCP
Syt1	Q80WE1	Fmr1	PCP
Syt1	Q5XI81	Fxr1	PCP
Syt1	P62813	Gabra1	PCP
Syt1	D4A6L0	Gpr158	PCP
Syt1	P97834	Gps1	PCP
Syt1	P19490	Gria1	PCP
Syt1	P19491	Gria2	PCP
Syt1	D2XV59	Gtpbp1	PCP
Syt1	Q925G1	Hdgfrp2	PCP
Syt1	Q63881	Kcnd2	PCP
Syt1	Q9Z250	Lin7a	PCP
Syt1	Q6XVN8	Map1lc3a	PCP
Syt1	O08679	Mark2	PCP
Syt1	P27653	Mthfd1	PCP
Syt1	B2GV54	Nceh1	PCP
Syt1	P97685-2	Nfasc	PCP
Syt1	Q01062	Pde2a	PCP
Syt1	Q9R0I8	Pip4k2a	PCP
Syt1	O88377	Pip4k2b	PCP
Syt1	Q5I6B8	Pip5k1c	PCP
Syt1	P97888	Ppp2r2c	PCP
Syt1	P68403-2	Prkcb	PCP
Syt1	Q63009	Prmt1	PCP
Syt1	Q64605	Ptprs	PCP
Syt1	Q5U316	Rab35	PCP
Syt1	Q4KMA2	Rad23b	PCP
Syt1	Q62639	Rheb	PCP
Syt1	P35427	Rpl13a	PCP
Syt1	D3Z8L7	Rras	PCP
Syt1	Q9JKE3	Scamp5	PCP
Syt1	Q9JI92	Sdcbp	PCP
Syt1	Q7TNK0	Serinc1	PCP
Syt1	Q6QIX3-2	Slc30a3	PCP
Syt1	Q80ZA5	Slc4a10	PCP
Syt1	Q9R1N3-4	Slc4a7	PCP
Syt1	Q6RVG2	Slc4a8	PCP
Syt1	P31647	Slc6a11	PCP
Syt1	O35049	Smpd3	PCP
Syt1	P97610	Syt12	PCP
Syt1	O70277	Trim3	PCP
Syt1	Q920J4	Txnl1	PCP
Syt1	Q3MIE4	Vat1	PCP
Syt1	Q4KM49	Yars	PCP
Syt1	Q8CGU4	Agap2	Sal
Syt1	P62744	Ap2s1	Sal
Syt1	Q64541	Atp1a4	Sal
Syt1	Q6PDU7	Atp5l	Sal
Syt1	O08837	Cdc5l	Sal
Syt1	P35171	Cox7a2	Sal
Syt1	P67874	Csnk2b	Sal
Syt1	Q6TUG0	Dnajb11	Sal
Syt1	P63170	Dynll1	Sal
Syt1	Q1JU68	Eif3a	Sal
Syt1	B0BNE5	Esd	Sal
Syt1	O88871	Gabbr2	Sal
Syt1	P04797	Gapdh	Sal
Syt1	Q99MZ4	Ggt7	Sal
Syt1	Q6IFV4	Krt13	Sal
Syt1	Q6IG00	Krt4	Sal
Syt1	Q5PQN0	Ncald	Sal
Syt1	Q5BKC9	Ngef	Sal
Syt1	P41777	Nolc1	Sal
Syt1	Q07310	Nrxn3	Sal
Syt1	Q5BJR4	Prune2	Sal
Syt1	Q9ESQ7	Psd	Sal
Syt1	P35234	Ptpn5	Sal
Syt1	P24049	Rpl17	Sal
Syt1	P62912	Rpl32	Sal
Syt1	P19944	Rplp1	Sal
Syt1	P13471	Rps14	Sal
Syt1	P62845	Rps15	Sal
Syt1	Q6AYT3	Rtcb	Sal
Syt1	P34901	Sdc4	Sal
Syt1	O88280	Slit3	Sal
Syt1	G3V7P1	Stx12	Sal
Syt1	Q9QUH6	Syngap1	Sal
Syt1	Q91ZW1	Tfam	Sal
Syt1	Q9EQV6	Tpp1	Sal
