# Supplementary material for: In vivo mapping of protein-protein interactions of schizophrenia risk factors generates an interconnected disease network
Source: Schizophrenia (Heidelb). 2026 Mar 7;12(1):39. doi: 10.1038/s41537-026-00734-1 (PMC13096421; doi:10.1038/s41537-026-00734-1)
Supplement: Supplementary file 5 — Supplementary Table 4 [file 41537_2026_734_MOESM5_ESM.xlsx]

## Sheet: Sheet1
Author	Publication Source	Target
Okabe T (2003)	PUBMED:12531901	Grin2B
Kurschner C (1998)	PUBMED:9647694	Grin2B
Husi H (2000)	PUBMED:10862698	Grin2B
Olsen O (2005)	PUBMED:16186258	Grin2B
Chazot PL (1997)	PUBMED:9003035	Grin2B
Son GH (2006)	PUBMED:16554481	Grin2B
Liao GY (2001)	PUBMED:11306676	Grin2B
Koehr G (2003)	PUBMED:14645471	Grin2B
Amparan D (2005)	PUBMED:15663482	Grin2B
Miyamoto Y (2005)	PUBMED:15716419	Grin2B
Nakajima C (2013)	PUBMED:23760271	Grin2B
Arbuckle MI (2010)	PUBMED:20467438	Grin2B
Li J (2016)	PUBMED:27507650	Grin2B
Won S (2016)	PUBMED:27457929	Grin2B
Wang N (2014)	PUBMED:24734203	Grin2B
Wilkinson B (2017)	PUBMED:28706196	Grin2B
Li J (2017)	PUBMED:28671696	Grin2B
Watkins DS (2018)	PUBMED:30562941	Grin2B
Russwurm C (2015)	PUBMED:25762721	Grin2B
Pourhaghighi R (2020)	PUBMED:32325033	Grin2B
Niethammer M (1998)	PUBMED:9581762	Grin2B
Colledge M (2000)	PUBMED:10939335	Grin2B
Niethammer M (1996)	PUBMED:8601796	Grin2B
Omkumar RV (1996)	PUBMED:8940188	Grin2B
Mayadevi M (2002)	PUBMED:12147342	Grin2B
Wechsler A (1998)	PUBMED:9670010	Grin2B
Suzuki T (2005)	PUBMED:15673434	Grin2B
Na CH (2012)	PUBMED:22871113	Grin2B
Kurup P (2010)	PUBMED:20427654	Grin2B
Kurschner C (1999)	PUBMED:10479680	Grin2B
Yang YC (2003)	PUBMED:12764094	Grin2B
Martins F (2018)	PUBMED:29476059	Grin2B
Al-Hallaq RA (2007)	PUBMED:17670980	Grin2B
Nakazawa T (2003)	PUBMED:12857875	Grin2B
Sans N (2003)	PUBMED:12738960	Grin2B
Inanobe A (2002)	PUBMED:11997254	Grin2B
Jaulin-Bastard F (2001)	PUBMED:11278603	Grin2B
Fallon L (2002)	PUBMED:11679592	Grin2B
Irie M (1997)	PUBMED:9278515	Grin2B
Wyszynski M (1997)	PUBMED:9009191	Grin2B
Bayer KU (2001)	PUBMED:11459059	Grin2B
Al-Hallaq RA (2002)	PUBMED:12391275	Grin2B
Yaka R (2003)	PUBMED:12524444	Grin2B
Takagi N (1999)	PUBMED:10458595	Grin2B
Lim IA (2002)	PUBMED:11937501	Grin2B
Jo K (1999)	PUBMED:10341223	Grin2B
Kornau HC (1995)	PUBMED:7569905	Grin2B
Jurd R (2008)	PUBMED:17962190	Grin2B
Zhou W (2009)	PUBMED:19336002	Grin2B
Imamura F (2002)	PUBMED:11723117	Grin2B
Xie L (2013)	PUBMED:23284306	Grin2B
Chen TC (2014)	PUBMED:25241761	Grin2B
Wang P (2017)	PUBMED:28636948	Grin2B
Bayer KU (2006)	PUBMED:16436603	Grin2B
Cousins SL (2015)	PUBMED:25683482	Grin2B
Cousins SL (2009)	PUBMED:19811606	Grin2B
Qiu S (2009)	PUBMED:19487695	Grin2B
Suina K (2018)	PUBMED:30298963	Grin2B
Qiu S (2005)	PUBMED:15888440	Grin2B
Xiao B (1998)	PUBMED:9808458	Grm5
Minakami R (1997)	PUBMED:9242710	Grm5
Li J (2016)	PUBMED:27507650	Grm5
Wilkinson B (2017)	PUBMED:28706196	Grm5
Li J (2017)	PUBMED:28671696	Grm5
Zhang T (2017)	PUBMED:28378742	Grm5
Cabello N (2007)	PUBMED:17311919	Grm5
Pourhaghighi R (2020)	PUBMED:32325033	Grm5
Ko SJ (2012)	PUBMED:23152621	Grm5
Ango F (2001)	PUBMED:11418862	Grm5
Gupta GD (2015)	PUBMED:26638075	Grm5
Chen TC (2014)	PUBMED:25241761	Grm5
Ferre S (2002)	PUBMED:12189203	Grm5
Enz R (2002)	PUBMED:11943148	Grm5
Tu JC (1999)	PUBMED:10433269	Grm5
Cheng S (2010)	PUBMED:19860857	Grm5
Ishikawa K (1999)	PUBMED:10469171	Grm5
Brakeman PR (1997)	PUBMED:9069287	Grm5
Kim CH (2005)	PUBMED:15894802	Grm5
Kitano J (2002)	PUBMED:11850456	Grm5
Nicodemo AA (2010)	PUBMED:20180987	Grm5
Hong YR (1998)	PUBMED:9731200	Gsk3b
Lehner B (2004)	PUBMED:15231747	Gsk3b
Ewing RM (2007)	PUBMED:17353931	Gsk3b
Nakamura T (1998)	PUBMED:9734785	Gsk3b
Davies G (2001)	PUBMED:11251183	Gsk3b
Wang L (2004)	PUBMED:15178691	Gsk3b
Li Y (1998)	PUBMED:9819408	Gsk3b
Welcker M (2003)	PUBMED:14536078	Gsk3b
Espinosa L (2003)	PUBMED:12794074	Gsk3b
Tanji C (2002)	PUBMED:12147701	Gsk3b
Yang J (2002)	PUBMED:12434148	Gsk3b
Watcharasit P (2002)	PUBMED:12048243	Gsk3b
Demarchi F (2001)	PUBMED:11425860	Gsk3b
Wang QM (1994)	PUBMED:7514173	Gsk3b
Huang D (2002)	PUBMED:11809746	Gsk3b
Thimmaiah KN (2005)	PUBMED:16009706	Gsk3b
Mak BC (2003)	PUBMED:12511557	Gsk3b
Inoki K (2006)	PUBMED:16959574	Gsk3b
Dai F (2002)	PUBMED:12054501	Gsk3b
Foltz DR (2002)	PUBMED:12123574	Gsk3b
Goode N (1992)	PUBMED:1324914	Gsk3b
Li Y (2001)	PUBMED:11152665	Gsk3b
Fagotto F (1999)	PUBMED:10330403	Gsk3b
Kishida S (1999)	PUBMED:10330181	Gsk3b
von Kries JP (2000)	PUBMED:10966653	Gsk3b
Hong YR (2000)	PUBMED:11004522	Gsk3b
Zhou F (2008)	PUBMED:18367454	Gsk3b
Olson BL (2008)	PUBMED:18198341	Gsk3b
Schwarz-Romond T (2002)	PUBMED:12183362	Gsk3b
Guo X (2008)	PUBMED:18172167	Gsk3b
Prager K (2007)	PUBMED:17360711	Gsk3b
Li X (2009)	PUBMED:19797085	Gsk3b
Behrends C (2010)	PUBMED:20562859	Gsk3b
Hino S (2005)	PUBMED:16199882	Gsk3b
Avraham E (2005)	PUBMED:16174773	Gsk3b
Lohi H (2005)	PUBMED:16115820	Gsk3b
Oosterveen T (2007)	PUBMED:17601533	Gsk3b
Yook JI (2005)	PUBMED:15647282	Gsk3b
Zhou BP (2004)	PUBMED:15448698	Gsk3b
Gregory MA (2003)	PUBMED:14563837	Gsk3b
Wagner U (1997)	PUBMED:9271238	Gsk3b
Fischer L (2002)	PUBMED:11835406	Gsk3b
Xu Y (2008)	PUBMED:17991736	Gsk3b
Kim MJ (2008)	PUBMED:18632848	Gsk3b
Liu N (2010)	PUBMED:20388706	Gsk3b
Kitagawa M (1999)	PUBMED:10228155	Gsk3b
Lee SH (2010)	PUBMED:20110283	Gsk3b
Wu Q (2009)	PUBMED:19481076	Gsk3b
Drendall CI (2010)	PUBMED:19995607	Gsk3b
Hart M (1999)	PUBMED:10074433	Gsk3b
Su Y (2008)	PUBMED:19061640	Gsk3b
Bengoechea-Alonso MT (2009)	PUBMED:19126544	Gsk3b
Cha B (2011)	PUBMED:21242974	Gsk3b
Arnold HK (2009)	PUBMED:19131971	Gsk3b
Hay-Koren A (2011)	PUBMED:21118991	Gsk3b
Viatour P (2004)	PUBMED:15469820	Gsk3b
Zhao D (2010)	PUBMED:20484041	Gsk3b
Coles LS (2005)	PUBMED:16198352	Gsk3b
Kashikar ND (2011)	PUBMED:21502811	Gsk3b
Charbonney E (2011)	PUBMED:21965288	Gsk3b
Vinayagam A (2011)	PUBMED:21900206	Gsk3b
Lin FT (1999)	PUBMED:10347142	Gsk3b
Shimura H (2004)	PUBMED:14612456	Gsk3b
Wu RC (2004)	PUBMED:15383283	Gsk3b
Huang X (2009)	PUBMED:19576224	Gsk3b
Beurel E (2011)	PUBMED:22022450	Gsk3b
Choi SI (2011)	PUBMED:21310903	Gsk3b
Abdelmohsen K (2009)	PUBMED:19322201	Gsk3b
Zhou F (2012)	PUBMED:22613765	Gsk3b
Yan D (2012)	PUBMED:22270359	Gsk3b
Zhang YG (2012)	PUBMED:22509369	Gsk3b
Zhou X (2012)	PUBMED:21910689	Gsk3b
Huang W (2012)	PUBMED:22692215	Gsk3b
Rada P (2012)	PUBMED:22751928	Gsk3b
Zhu H (2010)	PUBMED:20647544	Gsk3b
Sue Ng S (2010)	PUBMED:20128690	Gsk3b
Kulikov R (2005)	PUBMED:16055726	Gsk3b
Chen MC (2011)	PUBMED:21254166	Gsk3b
Sakanaka C (2002)	PUBMED:12417018	Gsk3b
Muller P (2012)	PUBMED:22824801	Gsk3b
Kwon YW (2012)	PUBMED:22513362	Gsk3b
Liu L (2012)	PUBMED:22893788	Gsk3b
Connor MK (2005)	PUBMED:16123141	Gsk3b
Hunter MG (2004)	PUBMED:15470047	Gsk3b
Fei E (2007)	PUBMED:17434145	Gsk3b
Li B (2003)	PUBMED:14635195	Gsk3b
Kim JW (2003)	PUBMED:12584189	Gsk3b
Sun M (2009)	PUBMED:19698783	Gsk3b
Wang JZ (1998)	PUBMED:9771888	Gsk3b
Richet E (2012)	PUBMED:22965877	Gsk3b
Schneider A (1999)	PUBMED:10090741	Gsk3b
Wu ZQ (2012)	PUBMED:23011797	Gsk3b
Kawakami F (2011)	PUBMED:21985244	Gsk3b
Tang Y (2008)	PUBMED:18593713	Gsk3b
Zhu QS (2011)	PUBMED:20856200	Gsk3b
Ding Q (2005)	PUBMED:16039586	Gsk3b
Li L (2003)	PUBMED:14645548	Gsk3b
Zheng-Fischhoefer Q (1998)	PUBMED:9546672	Gsk3b
Fang X (2000)	PUBMED:11035810	Gsk3b
Olah J (2011)	PUBMED:21832049	Gsk3b
Havugimana PC (2012)	PUBMED:22939629	Gsk3b
Virdee K (2007)	PUBMED:17512525	Gsk3b
Liu F (2002)	PUBMED:12387894	Gsk3b
Luo W (2007)	PUBMED:17318175	Gsk3b
Dragoi AM (2005)	PUBMED:15678105	Gsk3b
Wu Y (2009)	PUBMED:19411070	Gsk3b
Katiyar S (2009)	PUBMED:19557001	Gsk3b
Li VS (2012)	PUBMED:22682247	Gsk3b
Neumann M (2011)	PUBMED:21217772	Gsk3b
Pilot-Storck F (2010)	PUBMED:20368287	Gsk3b
Rosano L (2009)	PUBMED:19202075	Gsk3b
Larrea MD (2009)	PUBMED:19470470	Gsk3b
Fuentealba LC (2007)	PUBMED:18045539	Gsk3b
Wang R (2013)	PUBMED:23507969	Gsk3b
Nam SY (2010)	PUBMED:20682768	Gsk3b
Biswas M (2013)	PUBMED:23623971	Gsk3b
Yamamoto H (2006)	PUBMED:16890161	Gsk3b
Yang WL (2009)	PUBMED:19713527	Gsk3b
Lochab S (2013)	PUBMED:23820376	Gsk3b
Piao S (2008)	PUBMED:19107203	Gsk3b
Fei C (2013)	PUBMED:23959799	Gsk3b
Wang J (2011)	PUBMED:21988832	Gsk3b
Varjosalo M (2013)	PUBMED:23602568	Gsk3b
Lu L (2013)	PUBMED:24163370	Gsk3b
Zeng L (2013)	PUBMED:23824745	Gsk3b
Gao C (2014)	PUBMED:24451375	Gsk3b
Varjosalo M (2013)	PUBMED:23455922	Gsk3b
Sun Y (2014)	PUBMED:24752894	Gsk3b
Nicot AS (2014)	PUBMED:24879152	Gsk3b
Chou CH (2013)	PUBMED:23204235	Gsk3b
Kao SH (2014)	PUBMED:23851495	Gsk3b
Yang H (2005)	PUBMED:15688030	Gsk3b
Boehme KA (2008)	PUBMED:18505846	Gsk3b
Cernotta N (2011)	PUBMED:21118993	Gsk3b
Chen BK (2007)	PUBMED:17215518	Gsk3b
Cross DA (1995)	PUBMED:8524413	Gsk3b
Sadik G (2009)	PUBMED:19014373	Gsk3b
Castellone MD (2005)	PUBMED:16293724	Gsk3b
Ma P (2014)	PUBMED:25266658	Gsk3b
Abell AN (2007)	PUBMED:17726008	Gsk3b
Hinton CV (2007)	PUBMED:17428466	Gsk3b
Chen CH (2011)	PUBMED:21343617	Gsk3b
Sasaki K (2009)	PUBMED:19527721	Gsk3b
Liu F (2006)	PUBMED:17078951	Gsk3b
Wallach T (2013)	PUBMED:23555304	Gsk3b
Huttlin EL (2015)	PUBMED:26186194	Gsk3b
Koo J (2015)	PUBMED:25897075	Gsk3b
Xu Y (2015)	PUBMED:25728276	Gsk3b
Wan C (2015)	PUBMED:26344197	Gsk3b
Zhou Z (2014)	PUBMED:25495526	Gsk3b
Kirli K (2015)	PUBMED:26673895	Gsk3b
Hein MY (2015)	PUBMED:26496610	Gsk3b
Chen TC (2014)	PUBMED:25241761	Gsk3b
Kannan MB (2015)	PUBMED:26306035	Gsk3b
Barbosa S (2015)	PUBMED:26108621	Gsk3b
Morra F (2015)	PUBMED:25885523	Gsk3b
Coon TA (2015)	PUBMED:26157031	Gsk3b
Raman M (2015)	PUBMED:26389662	Gsk3b
Zou C (2011)	PUBMED:21068446	Gsk3b
Lv XB (2015)	PUBMED:26461473	Gsk3b
Li L (2015)	PUBMED:25908095	Gsk3b
Greenblatt MB (2016)	PUBMED:26884171	Gsk3b
Lu D (2012)	PUBMED:21743491	Gsk3b
Gabriel CH (2016)	PUBMED:27637333	Gsk3b
Chen Y (2016)	PUBMED:26912724	Gsk3b
Lear T (2016)	PUBMED:27162139	Gsk3b
Kapoor GS (2004)	PUBMED:14701753	Gsk3b
Qin Y (2016)	PUBMED:26915459	Gsk3b
Kuslansky Y (2016)	PUBMED:27902311	Gsk3b
Li CW (2016)	PUBMED:27572267	Gsk3b
Kumar Y (2016)	PUBMED:27470268	Gsk3b
Hong X (2016)	PUBMED:27566146	Gsk3b
Medunjanin S (2016)	PUBMED:27929056	Gsk3b
Shrestha H (2017)	PUBMED:28069439	Gsk3b
Pitre A (2012)	PUBMED:22337773	Gsk3b
St-Denis N (2016)	PUBMED:27880917	Gsk3b
Huttlin EL (2017)	PUBMED:28514442	Gsk3b
Guo J (2016)	PUBMED:27563096	Gsk3b
Novellasdemunt L (2017)	PUBMED:29045831	Gsk3b
Wang J (2012)	PUBMED:22617334	Gsk3b
Lee JH (2017)	PUBMED:28892081	Gsk3b
Yalla K (2017)	PUBMED:28727686	Gsk3b
Qie S (2017)	PUBMED:29142209	Gsk3b
Ding Q (2007)	PUBMED:17387146	Gsk3b
Lu WJ (2015)	PUBMED:26359353	Gsk3b
Balamurugan K (2013)	PUBMED:23575666	Gsk3b
Teixeira FR (2016)	PUBMED:27503909	Gsk3b
Rosenbluh J (2016)	PUBMED:27684187	Gsk3b
Rodriguez J (2016)	PUBMED:26972000	Gsk3b
Ji L (2017)	PUBMED:28546513	Gsk3b
Zhou A (2016)	PUBMED:27501329	Gsk3b
Lu Y (2017)	PUBMED:28829046	Gsk3b
Banz VM (2009)	PUBMED:19682504	Gsk3b
Li S (2018)	PUBMED:28874458	Gsk3b
Zhu Y (2017)	PUBMED:29179460	Gsk3b
Ng VH (2018)	PUBMED:29678905	Gsk3b
Mir R (2018)	PUBMED:30181396	Gsk3b
Liu ZC (2012)	PUBMED:22460328	Gsk3b
Saez I (2018)	PUBMED:29511261	Gsk3b
Niyomchan A (2018)	PUBMED:29526746	Gsk3b
Lu H (2017)	PUBMED:29229926	Gsk3b
Heidelberger JB (2018)	PUBMED:29467282	Gsk3b
Lionnard L (2018)	PUBMED:30042493	Gsk3b
Leyme A (2012)	PUBMED:22767580	Gsk3b
Liu X (2018)	PUBMED:29568061	Gsk3b
Watcharasit P (2003)	PUBMED:14523002	Gsk3b
Fuhrmann DC (2018)	PUBMED:29464284	Gsk3b
Chen J (2016)	PUBMED:26941395	Gsk3b
Zhao Y (2018)	PUBMED:29515234	Gsk3b
Van Quickelberghe E (2018)	PUBMED:30561431	Gsk3b
Tesco G (2001)	PUBMED:11193155	Gsk3b
Beck C (2019)	PUBMED:30442946	Gsk3b
Wang J (2019)	PUBMED:30789902	Gsk3b
Wu H (2019)	PUBMED:30806153	Gsk3b
Sengupta A (2006)	PUBMED:17045592	Gsk3b
Illenberger S (1998)	PUBMED:9614189	Gsk3b
Sengupta A (1998)	PUBMED:9735171	Gsk3b
Woods YL (2001)	PUBMED:11311121	Gsk3b
Guo JP (2006)	PUBMED:16446437	Gsk3b
Adhikary S (2019)	PUBMED:30923315	Gsk3b
Chow HM (2014)	PUBMED:25331900	Gsk3b
Arai T (2005)	PUBMED:15542598	Gsk3b
Reynolds CH (2008)	PUBMED:18467332	Gsk3b
Yuan Z (2004)	PUBMED:15073173	Gsk3b
Li T (2006)	PUBMED:16519508	Gsk3b
Mi K (2006)	PUBMED:16365045	Gsk3b
Li H (2019)	PUBMED:30711629	Gsk3b
Garvin AJ (2019)	PUBMED:30854564	Gsk3b
Arif M (2014)	PUBMED:25128526	Gsk3b
Choi JH (2019)	PUBMED:31073040	Gsk3b
Lieu AS (2010)	PUBMED:20596670	Gsk3b
Li T (2007)	PUBMED:17317006	Gsk3b
Chen C (2018)	PUBMED:29789528	Gsk3b
Agarwal-Mawal A (2003)	PUBMED:12551948	Gsk3b
Cabrera E (2019)	PUBMED:31362447	Gsk3b
Wu CH (2009)	PUBMED:19106108	Gsk3b
Xu J (2019)	PUBMED:31244938	Gsk3b
Shami Shah A (2019)	PUBMED:31091453	Gsk3b
Zhang Y (2019)	PUBMED:31286874	Gsk3b
Kuai X (2019)	PUBMED:31289136	Gsk3b
Haney MS (2018)	PUBMED:30397336	Gsk3b
Ji L (2019)	PUBMED:31519875	Gsk3b
Liu SS (2019)	PUBMED:31471107	Gsk3b
Qin ZY (2019)	PUBMED:31311807	Gsk3b
Ciani L (2004)	PUBMED:14734535	Gsk3b
Behrens J (1998)	PUBMED:9554852	Gsk3b
Sakanaka C (1999)	PUBMED:10318824	Gsk3b
Kanamori M (2003)	PUBMED:12874278	Gsk3b
Oh M (2009)	PUBMED:19706605	Gsk3b
Rada P (2011)	PUBMED:21245377	Gsk3b
Umar S (2007)	PUBMED:17053159	Gsk3b
Bareiss S (2010)	PUBMED:20623542	Gsk3b
Ha NC (2004)	PUBMED:15327768	Gsk3b
Kirschenbaum F (2001)	PUBMED:11104755	Gsk3b
Berwick DC (2012)	PUBMED:22899650	Gsk3b
Yamamoto H (2007)	PUBMED:17986005	Gsk3b
Thotala DK (2012)	PUBMED:21738215	Gsk3b
Rudra D (2012)	PUBMED:22922362	Gsk3b
Wu X (2006)	PUBMED:16510873	Gsk3b
Sanchez JF (2003)	PUBMED:12808104	Gsk3b
Pigino G (2003)	PUBMED:12805290	Gsk3b
Zhang L (2014)	PUBMED:24777252	Gsk3b
Partovian C (2008)	PUBMED:18851840	Gsk3b
Beaulieu JM (2005)	PUBMED:16051150	Gsk3b
Cao Q (2014)	PUBMED:24457600	Gsk3b
Miyamoto S (2010)	PUBMED:20576936	Gsk3b
Magiera MM (2012)	PUBMED:22976837	Gsk3b
Ko R (2015)	PUBMED:25828701	Gsk3b
Li J (2016)	PUBMED:27507650	Gsk3b
Lu Z (2008)	PUBMED:18316368	Gsk3b
Zhong Z (2010)	PUBMED:21084607	Gsk3b
Wilkinson B (2017)	PUBMED:28706196	Gsk3b
Li J (2017)	PUBMED:28671696	Gsk3b
Groh BS (2016)	PUBMED:27113764	Gsk3b
Piwien-Pilipuk G (2001)	PUBMED:11278638	Gsk3b
Zhang S (2018)	PUBMED:30457570	Gsk3b
Maziuk BF (2018)	PUBMED:30068389	Gsk3b
Lee Y (2017)	PUBMED:29111324	Gsk3b
Kimura T (2013)	PUBMED:23362255	Gsk3b
Chiang DY (2018)	PUBMED:29669786	Gsk3b
Pourhaghighi R (2020)	PUBMED:32325033	Gsk3b
Jin J (2007)	PUBMED:16854843	Gsk3b
Seng S (2006)	PUBMED:16982692	Gsk3b
Chen HJ (2006)	PUBMED:16815997	Gsk3b
Schattenberg JM (2005)	PUBMED:15632182	Gsk3b
Liu S (2005)	PUBMED:16142243	Gsk3b
Parajuli P (2011)	PUBMED:20467782	Gsk3b
Wang X (2004)	PUBMED:15302887	Map2k1
Channavajhala PL (2003)	PUBMED:12975377	Map2k1
Sanz-Moreno V (2003)	PUBMED:12697810	Map2k1
Marti A (1997)	PUBMED:9006895	Map2k1
Robinson FL (2002)	PUBMED:11823456	Map2k1
Yeung K (2000)	PUBMED:10757792	Map2k1
Kuboki Y (2000)	PUBMED:11044439	Map2k1
Wunderlich W (2001)	PUBMED:11266467	Map2k1
Song JS (1996)	PUBMED:8900182	Map2k1
Salmeron A (1996)	PUBMED:8631303	Map2k1
Jelinek T (1994)	PUBMED:7969158	Map2k1
Butch ER (1996)	PUBMED:8626767	Map2k1
Schaeffer HJ (1998)	PUBMED:9733512	Map2k1
Ito M (1999)	PUBMED:10523642	Map2k1
Karandikar M (2000)	PUBMED:10969079	Map2k1
Nantel A (1998)	PUBMED:9553107	Map2k1
Zheng CF (1993)	PUBMED:8226933	Map2k1
Xu Be (2001)	PUBMED:11352917	Map2k1
Chan-Hui PY (1998)	PUBMED:9841871	Map2k1
Chen Z (2001)	PUBMED:11279118	Map2k1
Nguyen DH (1999)	PUBMED:10402467	Map2k1
Bandyopadhyay S (2010)	PUBMED:20936779	Map2k1
Dasgupta P (2004)	PUBMED:15485920	Map2k1
Stewart S (1999)	PUBMED:10409742	Map2k1
Luttrell LM (2001)	PUBMED:11226259	Map2k1
Persaud A (2009)	PUBMED:19953087	Map2k1
Loewenberg M (2006)	PUBMED:16888650	Map2k1
Srivastav RK (2011)	PUBMED:21675959	Map2k1
Abdelmohsen K (2009)	PUBMED:19322201	Map2k1
Boussiotis VA (1997)	PUBMED:9311917	Map2k1
Kilili GK (2010)	PUBMED:20212043	Map2k1
Chen C (2008)	PUBMED:18332145	Map2k1
Kubota Y (2011)	PUBMED:21336309	Map2k1
Madonna S (2008)	PUBMED:18556463	Map2k1
Tu Z (2003)	PUBMED:14500727	Map2k1
Takekawa M (2005)	PUBMED:15866172	Map2k1
Vomastek T (2004)	PUBMED:15118098	Map2k1
Ho DT (2006)	PUBMED:16533805	Map2k1
Harrison RE (2004)	PUBMED:15090600	Map2k1
Yu CC (2013)	PUBMED:23383273	Map2k1
Pardo OE (2006)	PUBMED:16810323	Map2k1
Gloeckner CJ (2007)	PUBMED:17979178	Map2k1
Eliopoulos AG (2006)	PUBMED:16291755	Map2k1
Ho DT (2003)	PUBMED:12788955	Map2k1
Zhu J (2005)	PUBMED:16093354	Map2k1
Blaukat A (2000)	PUBMED:10958680	Map2k1
Lehner B (2004)	PUBMED:15231747	Map2k1
Couzens AL (2013)	PUBMED:24255178	Map2k1
Li L (2013)	PUBMED:24211253	Map2k1
Carmon KS (2014)	PUBMED:24639526	Map2k1
Qin S (2014)	PUBMED:24704364	Map2k1
Gan X (2013)	PUBMED:24114843	Map2k1
Nanaware PP (2014)	PUBMED:24338975	Map2k1
Wang J (2009)	PUBMED:19058874	Map2k1
Rolland T (2014)	PUBMED:25416956	Map2k1
Burgermeister E (2011)	PUBMED:21690289	Map2k1
Burgermeister E (2007)	PUBMED:17101779	Map2k1
Jahrling JB (2014)	PUBMED:24623782	Map2k1
Huttlin EL (2015)	PUBMED:26186194	Map2k1
Wan C (2015)	PUBMED:26344197	Map2k1
Vizeacoumar FJ (2013)	PUBMED:24104479	Map2k1
Gupta GD (2015)	PUBMED:26638075	Map2k1
Hein MY (2015)	PUBMED:26496610	Map2k1
Zhou L (2015)	PUBMED:26549023	Map2k1
Shen JP (2017)	PUBMED:28319113	Map2k1
Huttlin EL (2017)	PUBMED:28514442	Map2k1
Srivas R (2016)	PUBMED:27453043	Map2k1
Choudhury NR (2017)	PUBMED:29117863	Map2k1
Xie P (2009)	PUBMED:19371126	Map2k1
Hart T (2015)	PUBMED:26627737	Map2k1
Eisenhardt AE (2016)	PUBMED:27034005	Map2k1
Zou C (2013)	PUBMED:23319590	Map2k1
Mitra S (2016)	PUBMED:27703006	Map2k1
Rosenbluh J (2016)	PUBMED:27684187	Map2k1
Kim BR (2017)	PUBMED:27878292	Map2k1
Zhu R (2018)	PUBMED:29331416	Map2k1
Papin C (1998)	PUBMED:9733801	Map2k1
Bird TA (1994)	PUBMED:7527398	Map2k1
Li Y (2017)	PUBMED:28846114	Map2k1
Yu L (2018)	PUBMED:30463901	Map2k1
Yin Q (2019)	PUBMED:31015455	Map2k1
Wang Z (2016)	PUBMED:27884160	Map2k1
Okada T (1996)	PUBMED:8617731	Map2k1
Luck K (2020)	PUBMED:32296183	Map2k1
Shami Shah A (2019)	PUBMED:31091453	Map2k1
Tomsig JL (2003)	PUBMED:12522145	Map2k1
Moniz LS (2011)	PUBMED:20956560	Map2k1
Husi H (2000)	PUBMED:10862698	Map2k1
Goettel JA (2011)	PUBMED:21144847	Map2k1
Rudra D (2012)	PUBMED:22922362	Map2k1
Nakajima A (2006)	PUBMED:17110930	Map2k1
Jo C (2011)	PUBMED:21454680	Map2k1
Cao Q (2014)	PUBMED:24457600	Map2k1
Rui HL (2002)	PUBMED:12223491	Map2k1
Ishibe S (2003)	PUBMED:14636584	Map2k1
Ingram DA (2001)	PUBMED:11435472	Map2k1
Yamamoto Y (2012)	PUBMED:23055494	Map2k1
Lu Z (2008)	PUBMED:18316368	Map2k1
Wilkinson B (2017)	PUBMED:28706196	Map2k1
Yamaguchi T (2009)	PUBMED:19385034	Map2k1
Watkins DS (2018)	PUBMED:30562941	Map2k1
Zhang S (2018)	PUBMED:30457570	Map2k1
Vanderweyde T (2016)	PUBMED:27160897	Map2k1
Maziuk BF (2018)	PUBMED:30068389	Map2k1
Pourhaghighi R (2020)	PUBMED:32325033	Map2k1
Ostrerova N (1999)	PUBMED:10407019	Map2k1
Diaz-Meco MT (1994)	PUBMED:8026469	Map2k1
Ninomiya-Tsuji J (2003)	PUBMED:12624112	Map2k1
Martins F (2018)	PUBMED:29476059	Map2k1
Sagara J (2003)	PUBMED:12925532	Ppp1ca
Allen PB (2004)	PUBMED:15107502	Ppp1ca
Jin Q (2003)	PUBMED:12788942	Ppp1ca
Hung WJ (2003)	PUBMED:12724406	Ppp1ca
Tanji C (2002)	PUBMED:12147701	Ppp1ca
Wu DY (2002)	PUBMED:12016208	Ppp1ca
Hsieh-Wilson LC (1999)	PUBMED:10194355	Ppp1ca
Marx SO (2000)	PUBMED:10830164	Ppp1ca
Tan SL (2002)	PUBMED:12138106	Ppp1ca
Marx SO (2002)	PUBMED:11799244	Ppp1ca
Ayllon V (2002)	PUBMED:12115603	Ppp1ca
Polanowska-Grabowska R (1997)	PUBMED:9269769	Ppp1ca
Schillace RV (1999)	PUBMED:10209101	Ppp1ca
Ajuh PM (2000)	PUBMED:10637318	Ppp1ca
Wang H (2002)	PUBMED:12393858	Ppp1ca
Ajuh P (2000)	PUBMED:11101529	Ppp1ca
Crawford NP (2009)	PUBMED:19710015	Ppp1ca
Winter SL (2007)	PUBMED:17511879	Ppp1ca
Jeronimo C (2007)	PUBMED:17643375	Ppp1ca
Hermanson O (2002)	PUBMED:12410313	Ppp1ca
Li HY (2008)	PUBMED:18362886	Ppp1ca
Leone V (2010)	PUBMED:20498639	Ppp1ca
Li X (2010)	PUBMED:20424263	Ppp1ca
Van Dessel N (2010)	PUBMED:20671031	Ppp1ca
Lee JH (2010)	PUBMED:20516061	Ppp1ca
Koch HB (2007)	PUBMED:17314511	Ppp1ca
Greco TM (2011)	PUBMED:21081666	Ppp1ca
Brendel C (2004)	PUBMED:15303970	Ppp1ca
Hutchins JR (2010)	PUBMED:20360068	Ppp1ca
Quevedo C (2003)	PUBMED:12624094	Ppp1ca
Liu L (2011)	PUBMED:21566083	Ppp1ca
Esteves SL (2012)	PUBMED:22321011	Ppp1ca
Behzadnia N (2007)	PUBMED:17332742	Ppp1ca
Tsai YC (2012)	PUBMED:22586326	Ppp1ca
Cid C (2007)	PUBMED:17683050	Ppp1ca
Flores-Delgado G (2007)	PUBMED:17274640	Ppp1ca
Liu CY (2011)	PUBMED:21189257	Ppp1ca
Bennett EJ (2010)	PUBMED:21145461	Ppp1ca
Liu Y (2002)	PUBMED:12438214	Ppp1ca
Chen CY (2010)	PUBMED:19945436	Ppp1ca
Nawa M (2008)	PUBMED:18160256	Ppp1ca
Santra M (2009)	PUBMED:19094064	Ppp1ca
Wobst H (2012)	PUBMED:23061666	Ppp1ca
Li L (2003)	PUBMED:14645548	Ppp1ca
Dunaief JL (2002)	PUBMED:12434308	Ppp1ca
Katayama H (2001)	PUBMED:11551964	Ppp1ca
Havugimana PC (2012)	PUBMED:22939629	Ppp1ca
Tarallo R (2011)	PUBMED:21182205	Ppp1ca
Woods NT (2012)	PUBMED:22990118	Ppp1ca
Lu Z (2012)	PUBMED:23277204	Ppp1ca
Luo W (2007)	PUBMED:17318175	Ppp1ca
Keranen LM (1995)	PUBMED:8749392	Ppp1ca
Kim YM (2003)	PUBMED:12574161	Ppp1ca
Fardilha M (2011)	PUBMED:21382349	Ppp1ca
Humphries JD (2009)	PUBMED:19738201	Ppp1ca
Hegele A (2012)	PUBMED:22365833	Ppp1ca
Bisson N (2011)	PUBMED:21706016	Ppp1ca
Colland F (2004)	PUBMED:15231748	Ppp1ca
Byron A (2012)	PUBMED:22623428	Ppp1ca
Gupte RS (2006)	PUBMED:16582606	Ppp1ca
Santoro MM (2003)	PUBMED:14505491	Ppp1ca
Bharucha DC (2002)	PUBMED:12036313	Ppp1ca
Mitsuhashi S (2008)	PUBMED:18949366	Ppp1ca
Kim YK (2002)	PUBMED:12052871	Ppp1ca
Durfee T (1993)	PUBMED:8384581	Ppp1ca
Couzens AL (2013)	PUBMED:24255178	Ppp1ca
Kristensen AR (2012)	PUBMED:22863883	Ppp1ca
Abu-Odeh M (2014)	PUBMED:24550385	Ppp1ca
Varjosalo M (2013)	PUBMED:23455922	Ppp1ca
Nawa M (2013)	PUBMED:24156551	Ppp1ca
Chen BY (2014)	PUBMED:25056273	Ppp1ca
Thompson JW (2014)	PUBMED:25147182	Ppp1ca
Rolland T (2014)	PUBMED:25416956	Ppp1ca
Hanson D (2014)	PUBMED:24711643	Ppp1ca
Xiao L (2010)	PUBMED:20186153	Ppp1ca
So J (2015)	PUBMED:25852190	Ppp1ca
Nalvarte I (2010)	PUBMED:20348541	Ppp1ca
Wallach T (2013)	PUBMED:23555304	Ppp1ca
Huttlin EL (2015)	PUBMED:26186194	Ppp1ca
Hauri S (2013)	PUBMED:24366813	Ppp1ca
Ferreira-Fernandes E (2015)	PUBMED:24902662	Ppp1ca
Wan C (2015)	PUBMED:26344197	Ppp1ca
Emdal KB (2015)	PUBMED:25921289	Ppp1ca
Guo C (2007)	PUBMED:17008050	Ppp1ca
Chen CS (2005)	PUBMED:16186112	Ppp1ca
Gupta GD (2015)	PUBMED:26638075	Ppp1ca
Hein MY (2015)	PUBMED:26496610	Ppp1ca
Liu X (2016)	PUBMED:26636645	Ppp1ca
Lleres D (2010)	PUBMED:20467437	Ppp1ca
Raman M (2015)	PUBMED:26389662	Ppp1ca
Lv XB (2015)	PUBMED:26116754	Ppp1ca
Gabriel CH (2016)	PUBMED:27637333	Ppp1ca
Nika K (2004)	PUBMED:14613483	Ppp1ca
Guo Z (2014)	PUBMED:25468996	Ppp1ca
St-Denis N (2016)	PUBMED:27880917	Ppp1ca
Huttlin EL (2017)	PUBMED:28514442	Ppp1ca
Yao Z (2017)	PUBMED:28065597	Ppp1ca
Browne GJ (2007)	PUBMED:17123353	Ppp1ca
Chan PM (2008)	PUBMED:18586681	Ppp1ca
Boldt K (2016)	PUBMED:27173435	Ppp1ca
Grallert A (2015)	PUBMED:25487150	Ppp1ca
Cloutier P (2017)	PUBMED:28561026	Ppp1ca
Malty RH (2017)	PUBMED:29128334	Ppp1ca
Choudhury NR (2017)	PUBMED:29117863	Ppp1ca
Enzo E (2015)	PUBMED:25796446	Ppp1ca
Sala S (2017)	PUBMED:28378594	Ppp1ca
Davis ZH (2015)	PUBMED:25544563	Ppp1ca
Mita P (2016)	PUBMED:27780869	Ppp1ca
Nagarajan S (2017)	PUBMED:28454724	Ppp1ca
Eisenhardt AE (2016)	PUBMED:27034005	Ppp1ca
Liu J (2000)	PUBMED:10748124	Ppp1ca
Lenihan JA (2017)	PUBMED:29121065	Ppp1ca
Rodriguez J (2016)	PUBMED:26972000	Ppp1ca
Brady GF (2018)	PUBMED:28902428	Ppp1ca
Zhang H (2013)	PUBMED:23828041	Ppp1ca
Yadav L (2017)	PUBMED:28330616	Ppp1ca
Rosenbluh J (2016)	PUBMED:27684187	Ppp1ca
Malinova A (2017)	PUBMED:28515276	Ppp1ca
Banks CA (2016)	PUBMED:27609421	Ppp1ca
Khan MH (2017)	PUBMED:28775156	Ppp1ca
Hoffmeister H (2017)	PUBMED:28977666	Ppp1ca
Pradhan S (2017)	PUBMED:28615442	Ppp1ca
Kim Y (2018)	PUBMED:29880877	Ppp1ca
Gupta S (2018)	PUBMED:29357390	Ppp1ca
Giurato G (2018)	PUBMED:29509190	Ppp1ca
Lee SJ (2007)	PUBMED:17318220	Ppp1ca
Faust TB (2018)	PUBMED:29845934	Ppp1ca
Huber FM (2017)	PUBMED:28533407	Ppp1ca
Scifo E (2015)	PUBMED:26217791	Ppp1ca
Tiemann K (2018)	PUBMED:30575818	Ppp1ca
Lu H (2017)	PUBMED:29229926	Ppp1ca
Gao K (2018)	PUBMED:29743530	Ppp1ca
Yamauchi T (2018)	PUBMED:29478914	Ppp1ca
Skene-Arnold TD (2013)	PUBMED:23088536	Ppp1ca
Smith-Moore S (2018)	PUBMED:29581310	Ppp1ca
Heidelberger JB (2018)	PUBMED:29467282	Ppp1ca
Yang J (2015)	PUBMED:26209609	Ppp1ca
Tamrakar S (2000)	PUBMED:10889204	Ppp1ca
Yue Y (2018)	PUBMED:29507755	Ppp1ca
Arbogast F (2019)	PUBMED:30196744	Ppp1ca
MacLeod G (2019)	PUBMED:30995489	Ppp1ca
Yoshimaru T (2017)	PUBMED:28555617	Ppp1ca
Liu B (2018)	PUBMED:30425250	Ppp1ca
Yu L (2018)	PUBMED:30463901	Ppp1ca
Nishi R (2018)	PUBMED:30559450	Ppp1ca
Weith M (2018)	PUBMED:30344098	Ppp1ca
Bluhm A (2019)	PUBMED:30629181	Ppp1ca
Pozuelo Rubio M (2004)	PUBMED:14744259	Ppp1ca
Liu F (2005)	PUBMED:16262633	Ppp1ca
Lee N (2017)	PUBMED:28927264	Ppp1ca
Nakamura K (2019)	PUBMED:30804502	Ppp1ca
Song H (2015)	PUBMED:26083323	Ppp1ca
Hubel P (2019)	PUBMED:30833792	Ppp1ca
Liu H (2017)	PUBMED:28712289	Ppp1ca
Lu Y (2011)	PUBMED:21489990	Ppp1ca
Kato M (2014)	PUBMED:25437307	Ppp1ca
Chiang DY (2018)	PUBMED:29669786	Ppp1ca
Lee SH (2019)	PUBMED:30948266	Ppp1ca
Sabbir MG (2019)	PUBMED:31067491	Ppp1ca
Caron P (2019)	PUBMED:31048545	Ppp1ca
Choy MS (2019)	PUBMED:31548429	Ppp1ca
Hosp F (2015)	PUBMED:25959826	Ppp1ca
Raisner R (2018)	PUBMED:30110629	Ppp1ca
Addison WN (2019)	PUBMED:30948508	Ppp1ca
Luck K (2020)	PUBMED:32296183	Ppp1ca
Shami Shah A (2019)	PUBMED:31091453	Ppp1ca
Alsulami M (2019)	PUBMED:31076518	Ppp1ca
Kumar M (2015)	PUBMED:26318153	Ppp1ca
Dho SE (2019)	PUBMED:31462741	Ppp1ca
Pladevall-Morera D (2019)	PUBMED:31180492	Ppp1ca
Sun H (2019)	PUBMED:31521612	Ppp1ca
Barrios-Rodiles M (2005)	PUBMED:15761153	Ppp1ca
McFarland MA (2008)	PUBMED:18614564	Ppp1ca
Ha NC (2004)	PUBMED:15327768	Ppp1ca
Ding J (2012)	PUBMED:22083510	Ppp1ca
Buechse T (2011)	PUBMED:21725061	Ppp1ca
Llorian M (2004)	PUBMED:14640981	Ppp1ca
Piazzi M (2013)	PUBMED:23665500	Ppp1ca
Cao Q (2014)	PUBMED:24457600	Ppp1ca
Yang BX (2015)	PUBMED:26365490	Ppp1ca
Grebien F (2015)	PUBMED:26167872	Ppp1ca
Li J (2016)	PUBMED:27507650	Ppp1ca
Wilkinson B (2017)	PUBMED:28706196	Ppp1ca
Li J (2017)	PUBMED:28671696	Ppp1ca
Gallego M (2006)	PUBMED:16813562	Ppp1ca
Watkins DS (2018)	PUBMED:30562941	Ppp1ca
Theisen DJ (2018)	PUBMED:30409884	Ppp1ca
Evans PR (2018)	PUBMED:29518331	Ppp1ca
Pourhaghighi R (2020)	PUBMED:32325033	Ppp1ca
Na CH (2012)	PUBMED:22871113	Ppp1ca
Martins F (2018)	PUBMED:29476059	Ppp1ca
Moon S (2014)	PUBMED:24625528	Ppp1ca
Baucum AJ (2010)	PUBMED:20124353	Ppp1ca
Betz A (1997)	PUBMED:8999968	Stx1a
Nogami S (2004)	PUBMED:15184072	Stx1a
Berdiev BK (2004)	PUBMED:14996668	Stx1a
Bhaskar K (2004)	PUBMED:12963086	Stx1a
Martinez-Arca S (2003)	PUBMED:12853575	Stx1a
Widberg CH (2003)	PUBMED:12832401	Stx1a
Imai A (2003)	PUBMED:12828989	Stx1a
Li G (2003)	PUBMED:12651853	Stx1a
Fukuda M (2003)	PUBMED:12590134	Stx1a
Chin LS (2002)	PUBMED:12121982	Stx1a
Stelzl U (2005)	PUBMED:16169070	Stx1a
Dulubova I (1999)	PUBMED:10449403	Stx1a
Araki S (1997)	PUBMED:9168999	Stx1a
Naren AP (1997)	PUBMED:9384384	Stx1a
McMahon HT (1995)	PUBMED:7553862	Stx1a
Perez-Branguli F (2002)	PUBMED:12093152	Stx1a
Shao X (1997)	PUBMED:9010211	Stx1a
Quick MW (2002)	PUBMED:12175857	Stx1a
Beckman ML (1998)	PUBMED:9698305	Stx1a
Gonelle-Gispert C (2000)	PUBMED:10954418	Stx1a
Torii S (2002)	PUBMED:12101244	Stx1a
Fujita Y (1998)	PUBMED:9620695	Stx1a
Cormet-Boyaka E (2002)	PUBMED:12209004	Stx1a
Quick MW (2002)	PUBMED:11960023	Stx1a
Ilardi JM (1999)	PUBMED:10195194	Stx1a
Li Y (2001)	PUBMED:11524423	Stx1a
Thomas DM (1999)	PUBMED:10397765	Stx1a
Ravichandran V (1996)	PUBMED:8663154	Stx1a
Chapman ER (1994)	PUBMED:7961655	Stx1a
Margittai M (1999)	PUBMED:10100611	Stx1a
Hao JC (1997)	PUBMED:9030619	Stx1a
Chen X (2002)	PUBMED:11832227	Stx1a
Hanson PI (1995)	PUBMED:7622514	Stx1a
Nagamatsu S (2001)	PUBMED:11112705	Stx1a
Nogami S (2003)	PUBMED:12558796	Stx1a
Geerlings A (2000)	PUBMED:10722844	Stx1a
Hu K (2002)	PUBMED:12200427	Stx1a
Steegmaier M (1998)	PUBMED:9852078	Stx1a
Deken SL (2000)	PUBMED:11017172	Stx1a
Shuang R (1998)	PUBMED:9478941	Stx1a
Bae YJ (2007)	PUBMED:17456438	Stx1a
Flores-Delgado G (2007)	PUBMED:17274640	Stx1a
Dipace C (2007)	PUBMED:17032905	Stx1a
Binda F (2008)	PUBMED:18617632	Stx1a
Darios F (2010)	PUBMED:20489724	Stx1a
Kaltenbach LS (2007)	PUBMED:17500595	Stx1a
Dai XQ (2012)	PUBMED:22411134	Stx1a
Barclay JW (2003)	PUBMED:12519779	Stx1a
Corominas R (2014)	PUBMED:24722188	Stx1a
Baron Y (2014)	PUBMED:24885147	Stx1a
Ciufo LF (2005)	PUBMED:15563604	Stx1a
Huttlin EL (2015)	PUBMED:26186194	Stx1a
Petkovic M (2014)	PUBMED:24705552	Stx1a
Huttlin EL (2017)	PUBMED:28514442	Stx1a
Leung YM (2005)	PUBMED:15518587	Stx1a
Cartier E (2015)	PUBMED:25774383	Stx1a
Banks CA (2016)	PUBMED:27609421	Stx1a
Kim BY (2006)	PUBMED:17027648	Stx1a
Trepte P (2018)	PUBMED:29997244	Stx1a
Antoniali G (2017)	PUBMED:28986522	Stx1a
Mueller HK (2014)	PUBMED:24878716	Stx1a
Luck K (2020)	PUBMED:32296183	Stx1a
Trepte P (2015)	PUBMED:26264872	Stx1a
McFarland MA (2008)	PUBMED:18614564	Stx1a
Sharma M (2011)	PUBMED:21151134	Stx1a
Burre J (2010)	PUBMED:20798282	Stx1a
Chandra S (2005)	PUBMED:16269331	Stx1a
Yang SN (1999)	PUBMED:10468580	Stx1a
Kim BY (2003)	PUBMED:14623309	Stx1a
Katagiri H (1995)	PUBMED:7890599	Stx1a
Gorini G (2010)	PUBMED:20114047	Stx1a
Maziuk BF (2018)	PUBMED:30068389	Stx1a
Pourhaghighi R (2020)	PUBMED:32325033	Stx1a
Amin ND (2008)	PUBMED:18385322	Stx1a
Okamoto M (1997)	PUBMED:9395480	Stx1a
Pevsner J (1994)	PUBMED:8108429	Stx1a
Dai XQ (2011)	PUBMED:21266332	Stx1a
Hata Y (1995)	PUBMED:7768895	Stx1a
Pevsner J (1996)	PUBMED:8996080	Stx1a
Kwong J (2000)	PUBMED:10825299	Stx1a
Na CH (2012)	PUBMED:22871113	Stx1a
Martins F (2018)	PUBMED:29476059	Stx1a
Lim SH (2013)	PUBMED:23962429	Stx1a
Ling S (2003)	PUBMED:12949219	Stx1a
Husi H (2000)	PUBMED:10862698	Syngap
Angrand PO (2006)	PUBMED:16959763	Syngap
Smith CC (1996)	PUBMED:8610433	Syngap
Li J (2016)	PUBMED:27507650	Syngap
Wilkinson B (2017)	PUBMED:28706196	Syngap
Li J (2017)	PUBMED:28671696	Syngap
Watkins DS (2018)	PUBMED:30562941	Syngap
Evans PR (2018)	PUBMED:29518331	Syngap
Pourhaghighi R (2020)	PUBMED:32325033	Syngap
Tomoda T (2004)	PUBMED:15014045	Syngap
Kim JH (1998)	PUBMED:9581761	Syngap
Havugimana PC (2012)	PUBMED:22939629	Syngap
Lenihan JA (2017)	PUBMED:29121065	Syngap
Kumar R (2017)	PUBMED:29180619	Syngap
Valius M (1993)	PUBMED:7678051	Syngap
Luck K (2020)	PUBMED:32296183	Syngap
Chen Y (2002)	PUBMED:12063253	Syngap
Na CH (2012)	PUBMED:22871113	Syngap
Zhao M (2001)	PUBMED:11489946	Syngap
Mertz JL (2015)	PUBMED:25931508	Syngap
Fujikawa A (2007)	PUBMED:17646177	Syngap
Martins F (2018)	PUBMED:29476059	Syngap
Santos SD (2010)	PUBMED:20131911	Syngap
Lazzell DR (2004)	PUBMED:15466855	Syt1
Stelzl U (2005)	PUBMED:16169070	Syt1
Mouta Carreira C (1998)	PUBMED:9712836	Syt1
Perin MS (1996)	PUBMED:8901523	Syt1
Shao X (1997)	PUBMED:9010211	Syt1
Martina JA (2001)	PUBMED:11381094	Syt1
Mizutani A (2000)	PUBMED:10734137	Syt1
Gerona RR (2000)	PUBMED:10692432	Syt1
Charvin N (1997)	PUBMED:9303303	Syt1
Zhang X (2002)	PUBMED:12062043	Syt1
Thomas DM (1999)	PUBMED:10397765	Syt1
Walther K (2001)	PUBMED:11454741	Syt1
Landriscina M (2001)	PUBMED:11432880	Syt1
Fenner BJ (2010)	PUBMED:20098747	Syt1
Iwasaki T (2005)	PUBMED:15919756	Syt1
Ito T (2004)	PUBMED:15467731	Syt1
Persaud A (2009)	PUBMED:19953087	Syt1
Zhang Q (2012)	PUBMED:22890573	Syt1
Balazs A (2009)	PUBMED:19523119	Syt1
Miyamoto-Sato E (2010)	PUBMED:20195357	Syt1
Huttlin EL (2015)	PUBMED:26186194	Syt1
Emdal KB (2015)	PUBMED:25921289	Syt1
Huttlin EL (2017)	PUBMED:28514442	Syt1
Trepte P (2018)	PUBMED:29997244	Syt1
Luck K (2020)	PUBMED:32296183	Syt1
Ishibashi K (2012)	PUBMED:22740627	Syt1
Usami Y (2011)	PUBMED:21645620	Syt1
Kaltenbach LS (2007)	PUBMED:17500595	Syt1
Marschang P (2004)	PUBMED:15082773	Syt1
Berggard T (2006)	PUBMED:16512683	Syt1
Li J (2016)	PUBMED:27507650	Syt1
Li J (2017)	PUBMED:28671696	Syt1
Del Prete D (2016)	PUBMED:27325702	Syt1
Watkins DS (2018)	PUBMED:30562941	Syt1
Evans PR (2018)	PUBMED:29518331	Syt1
Piccini A (2017)	PUBMED:29262337	Syt1
Pourhaghighi R (2020)	PUBMED:32325033	Syt1
Na CH (2012)	PUBMED:22871113	Syt1
Martins F (2018)	PUBMED:29476059	Syt1
Sugita S (2000)	PUBMED:10715114	Syt1
