# Supplementary material for: In vivo mapping of protein-protein interactions of schizophrenia risk factors generates an interconnected disease network
Source: Schizophrenia (Heidelb). 2026 Mar 7;12(1):39. doi: 10.1038/s41537-026-00734-1 (PMC13096421; doi:10.1038/s41537-026-00734-1)
Supplement: Supplementary file 8 — Supplementary Table 7 [file 41537_2026_734_MOESM8_ESM.xlsx]

## Sheet: Sheet1
Bait	Prey	PreyGene	Saint BFDR	Biogrid	iPTM
Ppp1ca	P62024	Phactr1	0.01	Yes	0.89			SAL only
Ppp1ca	Q6RFY2	Phactr3	0	Yes	0.88			PCP only
Ppp1ca	O35274	Ppp1r9b	0	Yes	0.88			SAL & PCP
Ppp1ca	Q10728	Ppp1r12a	0	Yes	0.86
Ppp1ca	Q5XHX2	Tprn	0	Yes	0.85
Ppp1ca	P50411	Ppp1r2	0	Yes	0.84
Ppp1ca	Q5HZV9	Ppp1r7	0	Yes	0.83
Ppp1ca	Q6MFY6	Ppp1r11	0	Yes	0.82
Ppp1ca	Q8VBU2-2	Ndrg2	0.02		0.78
Ppp1ca	P12368	Prkar2a	0.01		0.78
Ppp1ca	Q78P75	Dynll2	0.01		0.75
Ppp1ca	Q99ML5	Pcyox1	0.02		0.72
Ppp1ca	B2GUZ5	Capza1	0	Yes	0.69
Ppp1ca	Q6J4I0	Ppp1r1b	0	Yes	0.65
Ppp1ca	P26772	Hspe1	0		0.64
Ppp1ca	P62882	Gnb5	0.04		0.61
Ppp1ca	Q62656	Ptprz1	0.02		0.61
Ppp1ca	P0C627	Ubxn2b	0	Yes	0.6
Ppp1ca	Q8CG45	Akr7a2	0		0.57
Ppp1ca	O35264	Pafah1b2	0.01		0.47
Ppp1ca	Q8VHK2	Caskin1	0.01		0.46
Ppp1ca	Q641Y8	Ddx1	0	Yes	0.46
Ppp1ca	P36201	Crip2	0.03		0.46
Ppp1ca	Q63617	Hyou1	0		0.46
Ppp1ca	Q920Q0	Palm	0.01		0.46
Ppp1ca	P24587	Akap5	0		0.44
Ppp1ca	Q4QQT4	Ppp2r1b	0.03		0.42
Ppp1ca	O88761	Psmd1	0.02		0.41
Ppp1ca	Q4V8B0	Oxr1	0.01		0.4
Ppp1ca	Q9R050	Ssbp3	0		0.39
Ppp1ca	P63326	Rps10	0.04		0.38
Ppp1ca	Q63065	Pdk1	0.01		0.38
Ppp1ca	Q5XI29	Cpsf7	0		0.37
Ppp1ca	Q91XU1	Qki	0		0.37
Ppp1ca	O55012	Picalm	0		0.34
Ppp1ca	P18088	Gad1	0		0.34
Ppp1ca	P97686-3	Nrcam	0.02		0.33
Ppp1ca	Q5GFD9	Impact	0		0.31
Ppp1ca	Q1AAU6	Asap1	0		0.3
Ppp1ca	P21575-8	Dnm1	0		0.3
Ppp1ca	O35763	Msn	0		0.3
Ppp1ca	Q80Z30	Ppm1e	0.02		0.3
Ppp1ca	P04937	Fn1	0	Yes	0.3
Ppp1ca	Q9Z2G8	Nap1l1	0		0.29
Ppp1ca	P35281	Rab10	0		0.29
Ppp1ca	Q5U2R7	Mesdc2	0		0.28
Ppp1ca	Q63092	Camkv	0		0.28
Ppp1ca	P49088	Asns	0	Yes	0.28
Ppp1ca	P11497	Acaca	0		0.27
Ppp1ca	O35796	C1qbp	0		0.27
Ppp1ca	Q62871	Dync1i2	0.01		0.27
Ppp1ca	P50554	Abat	0		0.26
Ppp1ca	P19139	Csnk2a1	0.02	Yes	0.26
Ppp1ca	P10536	Rab1b	0		0.26
Ppp1ca	P70550	Rab8b	0.03		0.26
Ppp1ca	Q63270	Aco1	0		0.25
Ppp1ca	Q08877	Dnm3	0		0.24
Ppp1ca	P39052	Dnm2	0		0.24
Ppp1ca	Q1JU68	Eif3a	0.02		0.24
Ppp1ca	P41565	Idh3g	0.02		0.24
Ppp1ca	P19627	Gnaz	0.03		0.24
Ppp1ca	P50475	Aars	0.01		0.23
Ppp1ca	P85970	Arpc2	0.02		0.23
Ppp1ca	Q68FP1	Gsn	0.02		0.23
Ppp1ca	Q5XI73	Arhgdia	0.03		0.23
Ppp1ca	P18418	Calr	0.03		0.23
Ppp1ca	P63088	Ppp1cc	0	Yes	0.22
Ppp1ca	Q63941	Rab3b	0		0.22
Ppp1ca	Q8VHF5	Cs	0.04		0.22
Ppp1ca	P35280	Rab8a	0.04		0.22
Ppp1ca	P31722	C1qc	0.01		0.21
Ppp1ca	P17105	Itpka	0.04		0.21
Ppp1ca	P56536	Kif5c	0.01		0.21
Ppp1ca	P31977	Ezr	0		0.21
Ppp1ca	Q6QLM7	Kif5a	0.04		0.21
Ppp1ca	Q5BK63	Ndufa9	0.01		0.21
Ppp1ca	O08618	Prpsap2	0.02		0.21
Ppp1ca	Q68FS4	Lap3	0		0.2
Ppp1ca	O35180	Sh3gl3	0		0.2
Ppp1ca	P27139	Ca2	0.02		0.2
Ppp1ca	P18266	Gsk3b	0	Yes	0.19
Ppp1ca	Q63692	Cdc37	0.03		0.19
Ppp1ca	O88339	Epn1	0		0.19
Ppp1ca	D3ZQG6	Trim2	0.03		0.19
Ppp1ca	O35303-5	Dnm1l	0.01		0.19
Ppp1ca	P62142	Ppp1cb	0	Yes	0.18
Ppp1ca	Q63448	Acox3	0		0.18
Ppp1ca	Q66HA6	Arl8b	0		0.18
Ppp1ca	Q641Z6	Ehd1	0.01		0.18
Ppp1ca	Q8R491	Ehd3	0		0.18
Ppp1ca	Q62784	Inpp4a	0		0.18
Ppp1ca	P08644-2	Kras	0		0.18
Ppp1ca	P62824	Rab3c	0.01		0.18
Ppp1ca	P62994	Grb2	0.04	Yes	0.18
Ppp1ca	Q9Z1P2	Actn1	0.04		0.18
Ppp1ca	Q05982	Nme1	0		0.18
Ppp1ca	P05696	Prkca	0.02		0.18
Ppp1ca	Q4FZT0	Stoml2	0.04		0.18
Ppp1ca	A2RUW1	Tollip	0.02		0.18
Ppp1ca	Q9EQX9	Ube2n	0.01		0.18
Ppp1ca	Q561S0	Ndufa10	0		0.17
Ppp1ca	B2GV06	Oxct1	0.03		0.17
Ppp1ca	P48037	Anxa6	0		0.17
Ppp1ca	Q9QYL8	Lypla2	0		0.17
Ppp1ca	Q63362	Ndufa5	0		0.17
Ppp1ca	P04631	S100b	0		0.17
Ppp1ca	P38656	Ssb	0		0.17
Ppp1ca	P37805	Tagln3	0		0.17
Ppp1ca	P52296	Kpnb1	0.01	Yes	0.16
Ppp1ca	O35867	Ppp1r9a	0	Yes	0.16
Ppp1ca	Q4KM65	Nudt21	0		0.16
Ppp1ca	Q9QXQ0	Actn4	0		0.16
Ppp1ca	P61589	Rhoa	0		0.16
Ppp1ca	Q6P7B0	Wars	0.02		0.16
Ppp1ca	O35795	Entpd2	0		0.16
Ppp1ca	Q07205	Eif5	0.01		0.15
Ppp1ca	O88767	Park7	0.02		0.15
Ppp1ca	P16446	Pitpna	0		0.15
Ppp1ca	P45479	Ppt1	0	Yes	0.15
Ppp1ca	P60123	Ruvbl1	0	Yes	0.15
Ppp1ca	P04762	Cat	0.03		0.15
Ppp1ca	Q6P6V0	Gpi	0		0.15
Ppp1ca	P63174	Rpl38	0		0.15
Ppp1ca	P18265	Gsk3a	0	Yes	0.14
Ppp1ca	P85845	Fscn1	0.03		0.14
Ppp1ca	P50398	Gdi1	0		0.14
Ppp1ca	P35332	Hpcal4	0		0.14
Ppp1ca	P27605	Hprt1	0.04		0.14
Ppp1ca	P53042	Ppp5c	0.01		0.14
Ppp1ca	Q9WUS0	Ak4	0.01		0.13
Ppp1ca	P32232	Cbs	0.01		0.13
Ppp1ca	P21708	Mapk3	0		0.13
Ppp1ca	O35112	Alcam	0		0.13
Ppp1ca	Q3T1J1	Eif5a	0		0.13
Ppp1ca	Q6AXX6	Fam213a	0.02		0.13
Ppp1ca	P11598	Pdia3	0.03		0.13
Ppp1ca	P85973	Pnp	0		0.13
Ppp1ca	O54975	Xpnpep1	0.01		0.13
Ppp1ca	P22062	Pcmt1	0		0.12
Ppp1ca	Q63569	Psmc3	0.01		0.12
Ppp1ca	Q6P7Q1	Bre	0.01		0.12
Ppp1ca	P25809	Ckmt1	0.03		0.12
Ppp1ca	B2GV54	Nceh1	0		0.12
Ppp1ca	A0JPJ7	Ola1	0		0.12
Ppp1ca	Q3KRD5	Tomm34	0.02		0.12
Ppp1ca	Q8CFN2	Cdc42	0.01		0.11
Ppp1ca	P08009	Gstm3	0		0.11
Ppp1ca	P04906	Gstp1	0.01		0.11
Ppp1ca	P55159	Pon1	0		0.1
Ppp1ca	P04905	Gstm1	0		0.1
Ppp1ca	P25113	Pgam1	0.01		0.1
Ppp1ca	P17220	Psma2	0.03		0.1
Ppp1ca	P62083	Rps7	0		0.09
Ppp1ca	P62850	Rps24	0.01	Yes	0.08
